# Supplementary material for: Enhancer-mediated enrichment of interacting JMJD3–DDX21 to ENPP2 locus prevents R-loop formation and promotes transcription
Source: Nucleic Acids Res. 2019 Jun 28;47(16):8424–38. doi: 10.1093/nar/gkz560 (PMC6895255; doi:10.1093/nar/gkz560)
Supplement: gkz560_Supplemental_Files [file gkz560_supplemental_files.zip]

Archive with 3 entries (3 files):
- Supplementary Table1_List of primers sequences.xlsx
- Supplementary Table2_Raw data for mass spectrometry_vf.xlsx
- SupplementaryFigures_170619.pdf
