# Supplementary material for: Enhancer-mediated enrichment of interacting JMJD3–DDX21 to ENPP2 locus prevents R-loop formation and promotes transcription
Source: Nucleic Acids Res. 2019 Jun 28;47(16):8424–38. doi: 10.1093/nar/gkz560 (PMC6895255; doi:10.1093/nar/gkz560)
Supplement: gkz560_Supplemental_Files [file gkz560_supplemental_files.zip › Supplementary Table1_List of primers sequences.xlsx]

## Sheet: Feuil1
ChIP Primers
Name	Forward	Reverse	Localisation	References
kB1	CACCCATCTGCCTCTCAAA	CCCTGTCCCTAGTATCACATTC	kB consensus located at -642/-626
kB2	ACTTTCAAGGAGGCAGAAGTAG	CATCACAGGGTGTTCACAAATC	kB consensus located at -333/-317
TSS	CCACGGCAATGTAACAAACC	GGCTTCAATATCAACACCCAATC	TSS of ENPP2
e1-i1	TCCGTGAAGGCAAAGAGAAC	TGCCAATCAGTCACTGATTCTG	exon16-intron16 junction
e16-i16	GCCAACAACAGAAGAATTGAGG	GGTGGTTGTGGAAATGAGAAAC	exon1-intron1 junction
i25-e26	ACCATTTGGAGAAACTCCTCTG	CCTAGCTGTGTGCATCTTCAT	intron25-exon26junction
enh1	CATAATGACCAACCATCCAACC	AAAACCATGAGGGATGAAGAGG	chr8:120733232-120735226 on build 37
enh2	CCCTCTTCATCCCTCATGGTTT	TTTTAGCTGCAGACCACCTTCC	chr8:120733232-120735226 on build 37
enh3	GAAGGTGGTCTGCAGCTAAAA	CAATTATGAGTCACCGAGGACAG	chr8:120733232-120735226 on build 37
enh4	CACCAGATGGTGAAGACAGAAT	AACATTGAAGAGCAGCCTCTAG	chr8:120733232-120735226 on build 37
enh5	CCTCTAGAGGCTGCTCTTCAATGT	CCTTCCTTCATTCCCTCCACTCA	chr8:120733232-120735226 on build 37
enh6	CCTTGAGGAAAGGGACTGTATGT	TGCCTAGAGACCACTCAAATACC	chr8:120733232-120735226 on build 37
NEG	GCCAAATGAGTGAGGATGGT	TCCTCTCTGCCTGACTCCAT	Intergenic region downstream of SNRPN	Sanz et al., 2016. Molecular Cell
DDX23	TCTTTCCCGTTTCCTGGTCG	GGCGCTCAAGTCATGCATTC	TSS of DDX21	Calo et al., 2015. Nature
3C-PCR Primers
Name	Sequence	Product size
*(anchor)	GTCGTGTCAGGTGGGAGAAC
fragment 1	GCTTAAAGCTGGTGGAAAGC	151
fragment 2	ACTGGACCTGCTGAGGAAGA	120
fragment 3	TCCAGACACCTCTGTACACAGTAA	106
fragment 4	GCTAGTTGCCAAACTCTTGTGA	105
fragment 5	AAGGCTCAGCAAATTGGGTA	118
fragment 6	CTGATGTGTATTGACTTGAGTGACA	102
fragment 7	GAACTGTCCCACACTTTACTGG	109
