# Supplementary material for: Enhancer-mediated enrichment of interacting JMJD3–DDX21 to ENPP2 locus prevents R-loop formation and promotes transcription
Source: Nucleic Acids Res. 2019 Jun 28;47(16):8424–38. doi: 10.1093/nar/gkz560 (PMC6895255; doi:10.1093/nar/gkz560)
Supplement: gkz560_Supplemental_Files [file gkz560_supplemental_files.zip › Supplementary Table2_Raw data for mass spectrometry_vf.xlsx]

## Sheet: exclusive unique peptide count
		Table S2. Data from Proteomic Analysis, Related to Figure 3
		NOTES
		The MS/MS spectra, were filtered by the “Exclusive Unique Peptide Count” from Scaffold3 software, corresponding to the number of different amino acid sequences (unique peptides), regardless of any modification that are attributed to a single protein.
		JMJD3-associated proteins that were enriched after LPS stimulation, are highlighted in yellow
		Peptide coverage determine the percent of the residues in each protein sequence that have been identified.
Rank	Protein accession number	Description	Gene ID	Molecular Weight	Exclusive unique peptide count			Peptide coverage
					Basal condition	LPS condition	Fold change	Basal condition	LPS condition
1	Q9BY77	Polymerase delta-interacting protein 3 OS=Homo sapiens GN=POLDIP3 PE=1 SV=2	POLDIP3	46 kDa	38	38	1	0.742	0.731
2	O15054-1	Isoform 1 of Lysine-specific demethylase 6B OS=Homo sapiens GN=KDM6B	KDM6B	181 kDa	38	43	1.13158	0.333	0.302
3	P62701.2	40S ribosomal protein S4, X isoform OS=Homo sapiens GN=RPS4X PE=1 SV=2	RPS4X	30 kDa	36	33	0.916667	0.715	0.669
4	P08670.4	Vimentin OS=Homo sapiens GN=VIM PE=1 SV=4	VIM	54 kDa	33	37	1.12121	0.805	0.82
5	Q00839	Heterogeneous nuclear ribonucleoprotein U OS=Homo sapiens GN=HNRNPU PE=1 SV=6	HNRNPU	91 kDa	32	35	1.09375	0.406	0.433
6	P62269	40S ribosomal protein S18 OS=Homo sapiens GN=RPS18 PE=1 SV=3	RPS18	18 kDa	29	25	0.862069	0.743	0.678
7	Q8WWK9-5	Isoform 3 of Cytoskeleton-associated protein 2 OS=Homo sapiens GN=CKAP2	CKAP2	77 kDa	27	30	1.11111	0.318	0.359
8	Q9NYF8-2	Isoform 2 of Bcl-2-associated transcription factor 1 OS=Homo sapiens GN=BCLAF1	BCLAF1	106 kDa	27	31	1.14815	0.346	0.374
9	Q9NV06.2	DDB1- and CUL4-associated factor 13 OS=Homo sapiens GN=DCAF13 PE=1 SV=1	DCAF13	68 kDa	27	28	1.03704	0.369	0.379
10	P27816-6	Isoform 6 of Microtubule-associated protein 4 OS=Homo sapiens GN=MAP4	MAP4	120 kDa	24	27	1.125	0.233	0.268
11	Q9NR30	Nucleolar RNA helicase 2 OS=Homo sapiens GN=DDX21 PE=1 SV=5	DDX21	87 kDa	23	40	1.73913	0.336	0.487
12	P62081.1	40S ribosomal protein S7 OS=Homo sapiens GN=RPS7 PE=1 SV=1	RPS7	22 kDa	23	22	0.956522	0.778	0.758
13	P38159	RNA-binding motif protein, X chromosome OS=Homo sapiens GN=RBMX PE=1 SV=3	RBMX	42 kDa	23	29	1.26087	0.555	0.573
14	P62280.3	40S ribosomal protein S11 OS=Homo sapiens GN=RPS11 PE=1 SV=3	RPS11	18 kDa	22	22	1	0.703	0.576
15	P23246	Splicing factor, proline- and glutamine-rich OS=Homo sapiens GN=SFPQ PE=1 SV=2	SFPQ	76 kDa	22	30	1.36364	0.31	0.392
16	P62829.1	60S ribosomal protein L23 OS=Homo sapiens GN=RPL23 PE=1 SV=1	RPL23	15 kDa	21	22	1.04762	0.757	0.614
17	P52272.3	Heterogeneous nuclear ribonucleoprotein M OS=Homo sapiens GN=HNRNPM PE=1 SV=1	HNRNPM	78 kDa	21	26	1.2381	0.396	0.445
18	Q14980-2	Isoform 2 of Nuclear mitotic apparatus protein 1 OS=Homo sapiens GN=NUMA1	NUMA1	237 kDa	21	34	1.61905	0.115	0.208
19	Q86YP4-3	Isoform 3 of Transcriptional repressor p66-alpha OS=Homo sapiens GN=GATAD2A	GATAD2A	68 kDa	21	21	1	0.438	0.372
20	Q9H2P0.1	Activity-dependent neuroprotector homeobox protein OS=Homo sapiens GN=ADNP PE=1 SV=1	ADNP	124 kDa	21	18	0.857143	0.27	0.247
21	P62805.2	Histone H4 OS=Homo sapiens GN=HIST1H4A PE=1 SV=2	HIST1H4A	11 kDa	20	20	1	0.738	0.738
22	Q9BXS6-5	Isoform 5 of Nucleolar and spindle-associated protein 1 OS=Homo sapiens GN=NUSAP1	NUSAP1	49 kDa	20	17	0.85	0.375	0.291
23	Q08211	ATP-dependent RNA helicase A OS=Homo sapiens GN=DHX9 PE=1 SV=4	DHX9	141 kDa	20	31	1.55	0.202	0.283
24	P11388-2	Isoform 2 of DNA topoisomerase 2-alpha OS=Homo sapiens GN=TOP2A	TOP2A	178 kDa	20	33	1.65	0.153	0.249
25	Q9NUL7	Probable ATP-dependent RNA helicase DDX28 OS=Homo sapiens GN=DDX28 PE=1 SV=2	DDX28	60 kDa	20	13	0.65	0.433	0.278
26	P22626	Heterogeneous nuclear ribonucleoproteins A2/B1 OS=Homo sapiens GN=HNRNPA2B1 PE=1 SV=2	HNRNPA2B1	37 kDa	19	28	1.47368	0.544	0.686
27	P22087.2	rRNA 2'-O-methyltransferase fibrillarin OS=Homo sapiens GN=FBL PE=1 SV=2	FBL	34 kDa	19	18	0.947368	0.523	0.52
28	P46013	Proliferation marker protein Ki-67 OS=Homo sapiens GN=MKI67 PE=1 SV=2	MKI67	359 kDa	19	31	1.63158	0.105	0.154
29	Q14684-2	Isoform 2 of Ribosomal RNA processing protein 1 homolog B OS=Homo sapiens GN=RRP1B	RRP1B	82 kDa	19	17	0.894737	0.232	0.284
30	Q5T3J3	Ligand-dependent nuclear receptor-interacting factor 1 OS=Homo sapiens GN=LRIF1 PE=1 SV=1	LRIF1	85 kDa	19	14	0.736842	0.391	0.291
31	P10412.2	Histone H1.4 OS=Homo sapiens GN=HIST1H1E PE=1 SV=2	HIST1H1E	22 kDa	18	17	0.944444	0.507	0.452
32	P51991	Heterogeneous nuclear ribonucleoprotein A3 OS=Homo sapiens GN=HNRNPA3 PE=1 SV=2	HNRNPA3	40 kDa	18	20	1.11111	0.429	0.444
33	P09651	Heterogeneous nuclear ribonucleoprotein A1 OS=Homo sapiens GN=HNRNPA1 PE=1 SV=5	HNRNPA1	39 kDa	18	20	1.11111	0.422	0.505
34	P36578.5	60S ribosomal protein L4 OS=Homo sapiens GN=RPL4 PE=1 SV=5	RPL4	48 kDa	18	26	1.44444	0.457	0.464
35	P62899	60S ribosomal protein L31 OS=Homo sapiens GN=RPL31 PE=1 SV=1	RPL31	14 kDa	18	13	0.722222	0.672	0.624
36	Q15233	Non-POU domain-containing octamer-binding protein OS=Homo sapiens GN=NONO PE=1 SV=4	NONO	54 kDa	17	20	1.17647	0.437	0.461
37	Q96EV2.3	RNA-binding protein 33 OS=Homo sapiens GN=RBM33 PE=1 SV=3	RBM33	130 kDa	17	12	0.705882	0.178	0.154
38	Q68D10-2	Isoform 2 of Protein SPT2 homolog OS=Homo sapiens GN=SPTY2D1	SPTY2D1	74 kDa	17	14	0.823529	0.339	0.324
39	Q5M775	Cytospin-B OS=Homo sapiens GN=SPECC1 PE=1 SV=1	SPECC1	119 kDa	17	12	0.705882	0.247	0.187
40	P62277.2	40S ribosomal protein S13 OS=Homo sapiens GN=RPS13 PE=1 SV=2	RPS13	17 kDa	16	19	1.1875	0.603	0.689
41	Q13823.1	Nucleolar GTP-binding protein 2 OS=Homo sapiens GN=GNL2 PE=1 SV=1	GNL2	84 kDa	16	15	0.9375	0.212	0.193
42	P43243.2	Matrin-3 OS=Homo sapiens GN=MATR3 PE=1 SV=1	MATR3	95 kDa	16	22	1.375	0.285	0.348
43	P19338.3	Nucleolin OS=Homo sapiens GN=NCL PE=1 SV=3	NCL	77 kDa	16	20	1.25	0.263	0.294
44	O76021	Ribosomal L1 domain-containing protein 1 OS=Homo sapiens GN=RSL1D1 PE=1 SV=3	RSL1D1	55 kDa	16	16	1	0.261	0.261
45	Q9Y2W1.2	Thyroid hormone receptor-associated protein 3 OS=Homo sapiens GN=THRAP3 PE=1 SV=2	THRAP3	109 kDa	16	16	1	0.239	0.245
46	O60814.3	Histone H2B type 1-K OS=Homo sapiens GN=HIST1H2BK PE=1 SV=3	HIST1H2BK	14 kDa	15	17	1.13333	0.833	0.833
47	Q8N0T1	Uncharacterized protein C8orf59 OS=Homo sapiens GN=C8orf59 PE=1 SV=4	C8orf59	11 kDa	15	15	1	0.69	0.69
48	P07910.4	Heterogeneous nuclear ribonucleoproteins C1/C2 OS=Homo sapiens GN=HNRNPC PE=1 SV=1	HNRNPC	32 kDa	15	18	1.2	0.479	0.466
49	Q9H2P0.1	60S ribosomal protein L6 OS=Homo sapiens GN=RPL6 PE=1 SV=3	RPL6	33 kDa	15	20	1.33333	0.469	0.458
50	Q69YN4	Protein virilizer homolog OS=Homo sapiens GN=KIAA1429 PE=1 SV=2	KIAA1429	202 kDa	15	21	1.4	0.124	0.171
51	Q6PGN9-2	Isoform A of Proline/serine-rich coiled-coil protein 1 OS=Homo sapiens GN=PSRC1	PSRC1	36 kDa	15	16	1.06667	0.459	0.462
52	P78316	Nucleolar protein 14 OS=Homo sapiens GN=NOP14 PE=1 SV=3	NOP14	98 kDa	15	15	1	0.13	0.149
53	P04264	Keratin, type II cytoskeletal 1 OS=Homo sapiens GN=KRT1 PE=1 SV=6	KRT1	66 kDa	15	16	1.06667	0.304	0.328
54	P46087-2	Isoform 2 of Probable 28S rRNA (cytosine(4447)-C(5))-methyltransferase OS=Homo sapiens GN=NOP2	NOP2	89 kDa	15	24	1.6	0.189	0.358
55	Q03164-2	Isoform 2 of Histone-lysine N-methyltransferase 2A OS=Homo sapiens GN=KMT2A	KMT2A	428 kDa	15	15	1	0.0611	0.0567
56	Q6P1L8.1	39S ribosomal protein L14, mitochondrial OS=Homo sapiens GN=MRPL14 PE=1 SV=1	MRPL14	16 kDa	14	13	0.928571	0.524	0.524
57	Q92841.2	Probable ATP-dependent RNA helicase DDX17 OS=Homo sapiens GN=DDX17 PE=1 SV=1	DDX17	80 kDa	14	26	1.85714	0.23	0.357
58	P32969.1	60S ribosomal protein L9 OS=Homo sapiens GN=RPL9 PE=1 SV=1	RPL9	22 kDa	14	12	0.857143	0.536	0.448
59	P48047	ATP synthase subunit O, mitochondrial OS=Homo sapiens GN=ATP5O PE=1 SV=1	ATP5O	23 kDa	14	13	0.928571	0.615	0.615
60	J3KQY1	39S ribosomal protein L22, mitochondrial OS=Homo sapiens GN=MRPL22 PE=1 SV=1	MRPL22	26 kDa	14	11	0.785714	0.47	0.401
61	Q9NW13	RNA-binding protein 28 OS=Homo sapiens GN=RBM28 PE=1 SV=3	RBM28	86 kDa	14	14	1	0.196	0.2
62	P62424.2	60S ribosomal protein L7a OS=Homo sapiens GN=RPL7A PE=1 SV=2	RPL7A	30 kDa	14	14	1	0.436	0.477
63	Q15424-2	RNA-binding protein 14 OS=Homo sapiens GN=RBM14 PE=1 SV=2	RBM14	69 kDa	14	16	1.14286	0.251	0.323
64	P61247	40S ribosomal protein S3a OS=Homo sapiens GN=RPS3A PE=1 SV=2	RPS3A	30 kDa	14	13	0.928571	0.462	0.47
65	Q8N9M1-2	Isoform 2 of Uncharacterized protein C19orf47 OS=Homo sapiens GN=C19orf47	C19orf47	38 kDa	14	12	0.857143	0.445	0.462
66	Q9NSI2-2	Isoform B of Protein FAM207A OS=Homo sapiens GN=FAM207A	FAM207A	24 kDa	14	13	0.928571	0.674	0.647
67	P23396	40S ribosomal protein S3 OS=Homo sapiens GN=RPS3 PE=1 SV=2	RPS3	27 kDa	14	13	0.928571	0.642	0.646
68	Q9BQG0-2	Isoform 2 of Myb-binding protein 1A OS=Homo sapiens GN=MYBBP1A	MYBBP1A	149 kDa	13	28	2.15385	0.0976	0.206
69	P61978	Heterogeneous nuclear ribonucleoprotein K OS=Homo sapiens GN=HNRNPK PE=1 SV=1	HNRNPK	51 kDa	13	17	1.30769	0.3	0.454
70	A0A1B0GVI6	Ras-related protein Rab-34, isoform NARR OS=Homo sapiens GN=RAB34 PE=1 SV=1	RAB34 PE	21 kDa	13	16	1.23077	0.584	0.731
71	Q9NX20.1	39S ribosomal protein L16, mitochondrial OS=Homo sapiens GN=MRPL16 PE=1 SV=1	MRPL16	28 kDa	13	13	1	0.323	0.367
72	Q14978-3	Isoform 3 of Nucleolar and coiled-body phosphoprotein 1 OS=Homo sapiens GN=NOLC1	NOLC1	74 kDa	13	11	0.846154	0.229	0.203
73	O75319	RNA/RNP complex-1-interacting phosphatase OS=Homo sapiens GN=DUSP11 PE=1 SV=1	DUSP11	39 kDa	13	8	0.615385	0.433	0.306
74	Q9Y3Y2-4	Isoform 3 of Chromatin target of PRMT1 protein OS=Homo sapiens GN=CHTOP	CHTOP	22 kDa	12	11	0.916667	0.589	0.446
75	P06748-2	Isoform 2 of Nucleophosmin OS=Homo sapiens GN=NPM1	NPM1	29 kDa	12	12	1	0.487	0.657
76	E9PB61	THO complex subunit 4 OS=Homo sapiens GN=ALYREF PE=1 SV=1	ALYREF	28 kDa	12	9	0.75	0.534	0.515
77	P68431.2	Histone H3.1 OS=Homo sapiens GN=HIST1H3A PE=1 SV=2	HIST1H3A	15 kDa	12	13	1.08333	0.478	0.537
78	Q9NVP1.2	ATP-dependent RNA helicase DDX18 OS=Homo sapiens GN=DDX18 PE=1 SV=2	DDX18	75 kDa	12	18	1.5	0.26	0.285
79	P62753	40S ribosomal protein S6 OS=Homo sapiens GN=RPS6 PE=1 SV=1	RPS6	29 kDa	12	10	0.833333	0.378	0.329
80	P26373	60S ribosomal protein L13 OS=Homo sapiens GN=RPL13 PE=1 SV=4	RPL13	24 kDa	12	13	1.08333	0.526	0.555
81	P62249	40S ribosomal protein S16 OS=Homo sapiens GN=RPS16 PE=1 SV=2	RPS16	16 kDa	12	9	0.75	0.671	0.534
82	Q96Q89-2	Isoform 2 of Kinesin-like protein KIF20B OS=Homo sapiens GN=KIF20B	KIF20B	214 kDa	12	10	0.833333	0.0923	0.0696
83	Q9NRL2-2	Isoform 2 of Bromodomain adjacent to zinc finger domain protein 1A OS=Homo sapiens GN=BAZ1A	BAZ1A	175 kDa	12	12	1	0.0827	0.0899
84	Q9UNZ5.1	Leydig cell tumor 10 kDa protein homolog OS=Homo sapiens GN=C19orf53 PE=1 SV=1	C19orf53	11 kDa	11	12	1.09091	0.384	0.455
85	Q13435.2	Splicing factor 3B subunit 2 OS=Homo sapiens GN=SF3B2 PE=1 SV=2	SF3B2	100 kDa	11	19	1.72727	0.19	0.307
86	O75643	U5 small nuclear ribonucleoprotein 200 kDa helicase OS=Homo sapiens GN=SNRNP200 PE=1 SV=2	SNRNP200	245 kDa	11	18	1.63636	0.0763	0.112
87	P62917	60S ribosomal protein L8 OS=Homo sapiens GN=RPL8 PE=1 SV=2	RPL8	28 kDa	11	11	1	0.409	0.502
88	Q9Y2R9	28S ribosomal protein S7, mitochondrial OS=Homo sapiens GN=MRPS7 PE=1 SV=2	MRPS7	28 kDa	11	8	0.727273	0.471	0.326
89	Q12906-7	Isoform 7 of Interleukin enhancer-binding factor 3 OS=Homo sapiens GN=ILF3	ILF3	96 kDa	11	14	1.27273	0.246	0.267
90	A0A087WUK2	Heterogeneous nuclear ribonucleoprotein D-like OS=Homo sapiens GN=HNRNPDL PE=1 SV=1	HNRNPDL	40 kDa	11	12	1.09091	0.344	0.284
91	P09874	Poly [ADP-ribose] polymerase 1 OS=Homo sapiens GN=PARP1 PE=1 SV=4	PARP1	113 kDa	11	18	1.63636	0.154	0.264
92	Q14244	Ensconsin OS=Homo sapiens GN=MAP7 PE=1 SV=1	MAP7	84 kDa	11	10	0.909091	0.164	0.158
93	A0A0U1RR32	Histone H2A OS=Homo sapiens GN=hCG_2039566 PE=3 SV=1	hCG	18 kDa	10	15	1.5	0.609	0.604
94	Q8IYA6	Cytoskeleton-associated protein 2-like OS=Homo sapiens GN=CKAP2L PE=1 SV=4	CKAP2L	84 kDa	10	16	1.6	0.207	0.311
95	P61254	60S ribosomal protein L26 OS=Homo sapiens GN=RPL26 PE=1 SV=1	RPL26	17 kDa	10	7	0.7	0.517	0.421
96	Q9Y5B9	FACT complex subunit SPT16 OS=Homo sapiens GN=SUPT16H PE=1 SV=1	SUPT16H	120 kDa	10	13	1.3	0.143	0.172
97	Q96GY0	Zinc finger C2HC domain-containing protein 1A OS=Homo sapiens GN=ZC2HC1A PE=1 SV=2	ZC2HC1A	35 kDa	10	8	0.8	0.354	0.298
98	Q86XJ1	GAS2-like protein 3 OS=Homo sapiens GN=GAS2L3 PE=1 SV=1	GAS2L3	64 kDa	10	7	0.7	0.237	0.181
99	P31942-2	Isoform 2 of Heterogeneous nuclear ribonucleoprotein H3 OS=Homo sapiens GN=HNRNPH3	HNRNPH3	35 kDa	10	11	1.1	0.495	0.568
100	Q15424	Isoform 2 of Scaffold attachment factor B1 OS=Homo sapiens GN=SAFB	SAFB	95 kDa	9	16	1.77778	0.172	0.258
101	Q9UKM9-2	Isoform 1 of RNA-binding protein Raly OS=Homo sapiens GN=RALY	RALY	30 kDa	9	11	1.22222	0.31	0.493
102	P35527	Keratin, type I cytoskeletal 9 OS=Homo sapiens GN=KRT9 PE=1 SV=3	KRT9	62 kDa	9	15	1.66667	0.268	0.491
103	Q6P2Q9	Pre-mRNA-processing-splicing factor 8 OS=Homo sapiens GN=PRPF8 PE=1 SV=2	PRPF8	274 kDa	9	20	2.22222	0.051	0.114
104	Q9H0A0	RNA cytidine acetyltransferase OS=Homo sapiens GN=NAT10 PE=1 SV=2	NAT10	116 kDa	9	16	1.77778	0.111	0.207
105	A0A0D9SF53	ATP-dependent RNA helicase DDX3X OS=Homo sapiens GN=DDX3X PE=1 SV=1	DDX3X	81 kDa	9	13	1.44444	0.127	0.186
106	E7EQT4	Apoptotic chromatin condensation inducer in the nucleus OS=Homo sapiens GN=ACIN1 PE=1 SV=2	ACIN1	147 kDa	9	15	1.66667	0.108	0.173
107	P39019	40S ribosomal protein S19 OS=Homo sapiens GN=RPS19 PE=1 SV=2	RPS19	16 kDa	9	8	0.888889	0.572	0.572
108	Q5TBI2	Uncharacterized protein C1orf131 (Fragment) OS=Homo sapiens GN=C1orf131 PE=1 SV=1	C1orf131	28 kDa	9	4	0.444444	0.188	0.0977
109	Q9UPN3	Microtubule-actin cross-linking factor 1, isoforms 1/2/3/5 OS=Homo sapiens GN=MACF1 PE=1 SV=4	MACF1	838 kDa	9	0	0	0.0207	0.0
110	P63173.2	60S ribosomal protein L38 OS=Homo sapiens GN=RPL38 PE=1 SV=2	RPL38	8 kDa	8	9	1.125	0.571	0.614
111	Q86WX3	Active regulator of SIRT1 OS=Homo sapiens GN=RPS19BP1 PE=1 SV=1	RPS19BP1	15 kDa	8	10	1.25	0.5	0.463
112	P62263	40S ribosomal protein S14 OS=Homo sapiens GN=RPS14 PE=1 SV=3	RPS14	16 kDa	8	9	1.125	0.417	0.417
113	Q96K30-3	Isoform 3 of RBPJ-interacting and tubulin-associated protein 1 OS=Homo sapiens GN=RITA1	RITA1	31 kDa	8	11	1.375	0.457	0.502
114	Q9BZE4	Nucleolar GTP-binding protein 1 OS=Homo sapiens GN=GTPBP4 PE=1 SV=3	GTPBP4	74 kDa	8	13	1.625	0.169	0.218
115	O43390-2	Isoform 2 of Heterogeneous nuclear ribonucleoprotein R OS=Homo sapiens GN=HNRNPR	HNRNPR	71 kDa	8	15	1.875	0.168	0.242
116	J3KTA4	Probable ATP-dependent RNA helicase DDX5 OS=Homo sapiens GN=DDX5 PE=1 SV=1	DDX5	69 kDa	8	15	1.875	0.223	0.339
117	P46783	40S ribosomal protein S10 OS=Homo sapiens GN=RPS10 PE=1 SV=1	RPS10	19 kDa	8	8	1	0.442	0.473
118	J3QQ67	60S ribosomal protein L18 (Fragment) OS=Homo sapiens GN=RPL18 PE=1 SV=1	RPL18	22 kDa	8	8	1	0.426	0.426
119	Q7Z417	Nuclear fragile X mental retardation-interacting protein 2 OS=Homo sapiens GN=NUFIP2 PE=1 SV=1	NUFIP2	76 kDa	8	7	0.875	0.181	0.128
120	Q96EU6	Ribosomal RNA processing protein 36 homolog OS=Homo sapiens GN=RRP36 PE=1 SV=1	RRP36	30 kDa	8	10	1.25	0.355	0.394
121	G8JLB6	Heterogeneous nuclear ribonucleoprotein H OS=Homo sapiens GN=HNRNPH1 PE=1 SV=1	HNRNPH1	51 kDa	8	15	1.875	0.256	0.39
122	P62244	40S ribosomal protein S15a OS=Homo sapiens GN=RPS15A PE=1 SV=2	RPS15A	15 kDa	8	9	1.125	0.554	0.623
123	Q14690	Protein RRP5 homolog OS=Homo sapiens GN=PDCD11 PE=1 SV=3	PDCD11	209 kDa	8	14	1.75	0.0631	0.102
124	A8MUS3	60S ribosomal protein L23a OS=Homo sapiens GN=RPL23A PE=1 SV=1	RPL23A	22 kDa	8	8	1	0.412	0.428
125	Q9UIG0	Actin, cytoplasmic 1 OS=Homo sapiens GN=ACTB PE=1 SV=1	ACTB	42 kDa	8	11	1.375	0.269	0.429
126	Q9UIG0-2	Isoform 2 of Tyrosine-protein kinase BAZ1B OS=Homo sapiens GN=BAZ1B	BAZ1B	170 kDa	8	14	1.75	0.0717	0.11
127	Q6PK04	Coiled-coil domain-containing protein 137 OS=Homo sapiens GN=CCDC137 PE=1 SV=1	CCDC137	33 kDa	8	8	1	0.391	0.415
128	Q9UQ35	Serine/arginine repetitive matrix protein 2 OS=Homo sapiens GN=SRRM2 PE=1 SV=2	SRRM2	300 kDa	8	12	1.5	0.0596	0.0647
129	P11142	Heat shock cognate 71 kDa protein OS=Homo sapiens GN=HSPA8 PE=1 SV=1	HSPA8	71 kDa	8	11	1.375	0.159	0.22
130	Q15050	Ribosome biogenesis regulatory protein homolog OS=Homo sapiens GN=RRS1 PE=1 SV=2	RRS1	41 kDa	8	8	1	0.345	0.312
131	M0QYS1	60S ribosomal protein L13a (Fragment) OS=Homo sapiens GN=RPL13A PE=1 SV=2	RPL13A	24 kDa	8	8	1	0.3	0.319
132	Q8IY81	pre-rRNA processing protein FTSJ3 OS=Homo sapiens GN=FTSJ3 PE=1 SV=2	FTSJ3	97 kDa	8	8	1	0.112	0.12
133	P11387	DNA topoisomerase 1 OS=Homo sapiens GN=TOP1 PE=1 SV=2	TOP1	91 kDa	8	11	1.375	0.11	0.14
134	O60264	SWI/SNF-related matrix-associated actin-dependent regulator of chromatin subfamily A member 5 OS=Homo sapiens GN=SMARCA5 PE=1 SV=1	SMARCA5	122 kDa	7	24	3.42857	0.0741	0.24
135	O00567	Nucleolar protein 56 OS=Homo sapiens GN=NOP56 PE=1 SV=4	NOP56	66 kDa	7	16	2.28571	0.163	0.348
136	Q96KM6	Zinc finger protein 512B OS=Homo sapiens GN=ZNF512B PE=1 SV=1	ZNF512B	97 kDa	7	9	1.28571	0.118	0.124
137	P0C0S5	Histone H2A.Z OS=Homo sapiens GN=H2AFZ PE=1 SV=2	H2AFZ	14 kDa	7	6	0.857143	0.609	0.562
138	Q9BQC6	Ribosomal protein 63, mitochondrial OS=Homo sapiens GN=MRPL57 PE=1 SV=1	MRPL57	12 kDa	7	7	1	0.52	0.52
139	P84103-2	Isoform 2 of Serine/arginine-rich splicing factor 3 OS=Homo sapiens GN=SRSF3	SRSF3	14 kDa	7	8	1.14286	0.597	0.637
140	P42677	40S ribosomal protein S27 OS=Homo sapiens GN=RPS27 PE=1 SV=1	RPS27	7 kDa	7	7	1	0.47	0.47
141	M0QXS5	Heterogeneous nuclear ribonucleoprotein L (Fragment) OS=Homo sapiens GN=HNRNPL PE=1 SV=1	HNRNPL	58 kDa	7	10	1.42857	0.264	0.374
142		Nucleolar complex protein 3 homolog OS=Homo sapiens GN=NOC3L PE=1 SV=1	NOC3L	93 kDa	7	14	2	0.112	0.211
143	J3KTL2	Serine/arginine-rich-splicing factor 1 OS=Homo sapiens GN=SRSF1 PE=1 SV=1	SRSF1	28 kDa	7	10	1.42857	0.316	0.435
144	P39023	60S ribosomal protein L3 OS=Homo sapiens GN=RPL3 PE=1 SV=2	RPL3	46 kDa	7	9	1.28571	0.191	0.27
145	P55265-4	Isoform 4 of Double-stranded RNA-specific adenosine deaminase OS=Homo sapiens GN=ADAR	ADAR	141 kDa	7	13	1.85714	0.0717	0.117
146	Q5QJE6	Deoxynucleotidyltransferase terminal-interacting protein 2 OS=Homo sapiens GN=DNTTIP2 PE=1 SV=2	DNTTIP2	84 kDa	7	9	1.28571	0.175	0.169
147	Q9H307	Pinin OS=Homo sapiens GN=PNN PE=1 SV=4	PNN	82 kDa	7	8	1.14286	0.127	0.172
148	P18124	60S ribosomal protein L7 OS=Homo sapiens GN=RPL7 PE=1 SV=1	RPL7	29 kDa	7	10	1.42857	0.31	0.387
149	O75533	Splicing factor 3B subunit 1 OS=Homo sapiens GN=SF3B1 PE=1 SV=3	SF3B1	146 kDa	7	13	1.85714	0.0782	0.16
150	B7Z6D5	Probable ATP-dependent RNA helicase DDX27 OS=Homo sapiens GN=DDX27 PE=1 SV=1	DDX27	87 kDa	7	13	1.85714	0.118	0.201
151	Q99729-3	Isoform 3 of Heterogeneous nuclear ribonucleoprotein A/B OS=Homo sapiens GN=HNRNPAB	HNRNPAB	31 kDa	7	7	1	0.298	0.267
152	Q7KZI7-11	Isoform 11 of Serine/threonine-protein kinase MARK2 OS=Homo sapiens GN=MARK2	MARK2	86 kDa	7	10	1.42857	0.105	0.173
153	Q9BSC4-4	Isoform 4 of Nucleolar protein 10 OS=Homo sapiens GN=NOL10	NOL10	77 kDa	7	6	0.857143	0.0997	0.103
154	Q9NWH9	SAFB-like transcription modulator OS=Homo sapiens GN=SLTM PE=1 SV=2	SLTM	117 kDa	7	9	1.28571	0.112	0.13
155	Q96RR1	Twinkle protein, mitochondrial OS=Homo sapiens GN=PEO1 PE=1 SV=1	PEO1	77 kDa	7	4	0.571429	0.181	0.095
156	O14647	Chromodomain-helicase-DNA-binding protein 2 OS=Homo sapiens GN=CHD2 PE=1 SV=2	CHD2	211 kDa	7	0	0	0.0602	0.0
157	Q14676	Mediator of DNA damage checkpoint protein 1 OS=Homo sapiens GN=MDC1 PE=1 SV=3	MDC1	227 kDa	6	23	3.83333	0.0546	0.228
158	O75475	PC4 and SFRS1-interacting protein OS=Homo sapiens GN=PSIP1 PE=1 SV=1	PSIP1	60 kDa	6	12	2	0.142	0.283
159	Q9BVJ6-3	Isoform 3 of U3 small nucleolar RNA-associated protein 14 homolog A OS=Homo sapiens GN=UTP14A	UTP14A	82 kDa	6	7	1.16667	0.118	0.121
160	Q14692	Ribosome biogenesis protein BMS1 homolog OS=Homo sapiens GN=BMS1 PE=1 SV=1	BMS1	146 kDa	6	11	1.83333	0.0406	0.105
161	Q13242	Serine/arginine-rich splicing factor 9 OS=Homo sapiens GN=SRSF9 PE=1 SV=1	SRSF9	26 kDa	6	6	1	0.389	0.371
162	Q14766-4	Isoform 4 of Latent-transforming growth factor beta-binding protein 1 OS=Homo sapiens GN=LTBP1	LTBP1	187 kDa	6	8	1.33333	0.0581	0.0697
163	P11021	78 kDa glucose-regulated protein OS=Homo sapiens GN=HSPA5 PE=1 SV=2	HSPA5	72 kDa	6	12	2	0.136	0.232
164	P27694	Replication protein A 70 kDa DNA-binding subunit OS=Homo sapiens GN=RPA1 PE=1 SV=2	RPA1	68 kDa	6	9	1.5	0.214	0.282
165	Q9H0D6-2	Isoform 2 of 5'-3' exoribonuclease 2 OS=Homo sapiens GN=XRN2	XRN2	100 kDa	6	10	1.66667	0.0847	0.173
166	P62906	60S ribosomal protein L10a OS=Homo sapiens GN=RPL10A PE=1 SV=2	RPL10A	25 kDa	6	9	1.5	0.235	0.382
167	P62266	40S ribosomal protein S23 OS=Homo sapiens GN=RPS23 PE=1 SV=3	RPS23	16 kDa	6	6	1	0.336	0.413
168	Q13151	Heterogeneous nuclear ribonucleoprotein A0 OS=Homo sapiens GN=HNRNPA0 PE=1 SV=1	HNRNPA0	31 kDa	6	8	1.33333	0.305	0.348
169	O15235	28S ribosomal protein S12, mitochondrial OS=Homo sapiens GN=MRPS12 PE=1 SV=1	MRPS12	15 kDa	6	6	1	0.333	0.246
170	Q7Z7K6-3	Isoform 3 of Centromere protein V OS=Homo sapiens GN=CENPV	CENPV	30 kDa	6	7	1.16667	0.257	0.283
171	G3XAG	Zinc finger protein 512 OS=Homo sapiens GN=ZNF512 PE=1 SV=1	ZNF512	65 kDa	6	5	0.833333	0.0954	0.0901
172	P62995	Transformer-2 protein homolog beta OS=Homo sapiens GN=TRA2B PE=1 SV=1	TRA2B	34 kDa	6	8	1.33333	0.25	0.278
173	Q8TCC3-2	Isoform 2 of 39S ribosomal protein L30, mitochondrial OS=Homo sapiens GN=MRPL30	MRPL30	22 kDa	6	6	1	0.262	0.377
174	P27635	60S ribosomal protein L10 OS=Homo sapiens GN=RPL10 PE=1 SV=4	RPL10	25 kDa	6	7	1.16667	0.266	0.313
175	Q8TDD1-2	Isoform 2 of ATP-dependent RNA helicase DDX54 OS=Homo sapiens GN=DDX54	DDX54	99 kDa	6	4	0.666667	0.068	0.0442
176	P49792	E3 SUMO-protein ligase RanBP2 OS=Homo sapiens GN=RANBP2 PE=1 SV=2	RANBP2	358 kDa	6	9	1.5	0.0319	0.0468
177	Q86SQ0	Pleckstrin homology-like domain family B member 2 OS=Homo sapiens GN=PHLDB2 PE=1 SV=2	PHLDB2	142 kDa	6	5	0.833333	0.0846	0.0894
178	Q92833	Protein Jumonji OS=Homo sapiens GN=JARID2 PE=1 SV=2	JARID2	139 kDa	6	6	1	0.0433	0.0682
179	G3V3A4	SNW domain-containing protein 1 OS=Homo sapiens GN=SNW1 PE=1 SV=1	SNW1	65 kDa	6	7	1.16667	0.161	0.161
180	P08708	40S ribosomal protein S17 OS=Homo sapiens GN=RPS17 PE=1 SV=2	RPS17	16 kDa	6	4	0.666667	0.519	0.452
181	A0A075B7F8	Nuclear envelope pore membrane protein POM 121C OS=Homo sapiens GN=POM121C PE=1 SV=2	POM121C	125 kDa	6	6	1	0.0765	0.0618
182	Q13029-2	Isoform 2 of PR domain zinc finger protein 2 OS=Homo sapiens GN=PRDM2	PRDM2	185 kDa	6	6	1	0.0523	0.041
183	Q99848	Probable rRNA-processing protein EBP2 OS=Homo sapiens GN=EBNA1BP2 PE=1 SV=2	EBNA1BP2	35 kDa	6	4	0.666667	0.209	0.173
184	P49790-3	Isoform 3 of Nuclear pore complex protein Nup153 OS=Homo sapiens GN=NUP153	NUP153	157 kDa	6	8	1.33333	0.073	0.108
185	Q9Y3T9	Nucleolar complex protein 2 homolog OS=Homo sapiens GN=NOC2L PE=1 SV=4	NOC2L	85 kDa	6	7	1.16667	0.0748	0.1
186	A0A0U1RQH7	RNA-binding protein 39 (Fragment) OS=Homo sapiens GN=RBM39 PE=1 SV=1	RBM39	27 kDa	6	5	0.833333	0.327	0.249
187	Q9NY12-2	Isoform 2 of H/ACA ribonucleoprotein complex subunit 1 OS=Homo sapiens GN=GAR1	GAR1	21 kDa	6	6	1	0.186	0.186
188	Q56NI9	N-acetyltransferase ESCO2 OS=Homo sapiens GN=ESCO2 PE=1 SV=1	ESCO2	68 kDa	6	3	0.5	0.105	0.0466
189	Q9NYZ3	G2 and S phase-expressed protein 1 OS=Homo sapiens GN=GTSE1 PE=1 SV=3	GTSE1	77 kDa	6	3	0.5	0.133	0.05
190	E9PMC9	BRCA2-interacting transcriptional repressor EMSY OS=Homo sapiens GN=EMSY PE=1 SV=1	EMSY	131 kDa	6	1	0.166667	0.0923	0.00817
191	P62861	40S ribosomal protein S30 OS=Homo sapiens GN=FAU PE=1 SV=1	FAU	7 kDa	5	5	1	0.339	0.339
192	P62273	40S ribosomal protein S29 OS=Homo sapiens GN=RPS29 PE=1 SV=2	RPS29	7 kDa	5	5	1	0.536	0.536
193	P62314	Small nuclear ribonucleoprotein Sm D1 OS=Homo sapiens GN=SNRPD1 PE=1 SV=1	SNRPD1	13 kDa	5	4	0.8	0.605	0.546
194	P46777	60S ribosomal protein L5 OS=Homo sapiens GN=RPL5 PE=1 SV=3	RPL5	34 kDa	5	10	2	0.249	0.354
195	Q14137	Ribosome biogenesis protein BOP1 OS=Homo sapiens GN=BOP1 PE=1 SV=2	BOP1	84 kDa	5	15	3	0.071	0.284
196	Q9Y2X3	Nucleolar protein 58 OS=Homo sapiens GN=NOP58 PE=1 SV=1	NOP58	60 kDa	5	11	2.2	0.119	0.276
197	Q5BKZ1	DBIRD complex subunit ZNF326 OS=Homo sapiens GN=ZNF326 PE=1 SV=2	ZNF326	66 kDa	5	11	2.2	0.122	0.292
198	Q9H6F5	Coiled-coil domain-containing protein 86 OS=Homo sapiens GN=CCDC86 PE=1 SV=1	CCDC86	40 kDa	5	11	2.2	0.192	0.386
199	C9JAB2	Serine/arginine-rich-splicing factor 7 OS=Homo sapiens GN=SRSF7 PE=1 SV=1	SRSF7	16 kDa	5	9	1.8	0.438	0.555
200	P61353	60S ribosomal protein L27 OS=Homo sapiens GN=RPL27 PE=1 SV=2	RPL27	16 kDa	5	7	1.4	0.544	0.596
201	Q07666-3	Isoform 3 of KH domain-containing, RNA-binding, signal transduction-associated protein 1 OS=Homo sapiens GN=KHDRBS1	KHDRBS1	44 kDa	5	7	1.4	0.153	0.257
202	H3BPE7	RNA-binding protein FUS OS=Homo sapiens GN=FUS PE=1 SV=1	FUS	53 kDa	5	4	0.8	0.12	0.0892
203	P60866-2	Isoform 2 of 40S ribosomal protein S20 OS=Homo sapiens GN=RPS20	RPS20	16 kDa	5	4	0.8	0.331	0.282
204	Q15287-3	Isoform 3 of RNA-binding protein with serine-rich domain 1 OS=Homo sapiens GN=RNPS1	RNPS1	30 kDa	5	5	1	0.261	0.261
205	E9PBF6	Lamin-B1 OS=Homo sapiens GN=LMNB1 PE=1 SV=1	LMNB1	45 kDa	5	8	1.6	0.202	0.289
206	Q9P0M9	39S ribosomal protein L27, mitochondrial OS=Homo sapiens GN=MRPL27 PE=1 SV=1	MRPL27	16 kDa	5	5	1	0.378	0.412
207	Q9Y3A2	Probable U3 small nucleolar RNA-associated protein 11 OS=Homo sapiens GN=UTP11 PE=1 SV=2	UTP11	30 kDa	5	7	1.4	0.277	0.423
208	Q5JTH9-3	Isoform 3 of RRP12-like protein OS=Homo sapiens GN=RRP12	RRP12	137 kDa	5	9	1.8	0.0566	0.13
209	P05141	ADP/ATP translocase 2 OS=Homo sapiens GN=SLC25A5 PE=1 SV=7	SLC25A5	33 kDa	5	8	1.6	0.141	0.258
210	O43143	Pre-mRNA-splicing factor ATP-dependent RNA helicase DHX15 OS=Homo sapiens GN=DHX15 PE=1 SV=2	DHX15	91 kDa	5	10	2	0.0906	0.184
211	Q9P021	Cysteine-rich PDZ-binding protein OS=Homo sapiens GN=CRIPT PE=1 SV=1	CRIPT	11 kDa	5	4	0.8	0.327	0.158
212	C9JW69	Regulator of chromosome condensation (Fragment) OS=Homo sapiens GN=RCC1 PE=1 SV=1	RCC1	40 kDa	5	5	1	0.237	0.21
213	O15213	WD repeat-containing protein 46 OS=Homo sapiens GN=WDR46 PE=1 SV=3	WDR46	68 kDa	5	6	1.2	0.113	0.193
214	Q00587-2	Isoform 2 of Cdc42 effector protein 1 OS=Homo sapiens GN=CDC42EP1	CDC42EP1	40 kDa	5	6	1.2	0.151	0.203
215	O75152	Zinc finger CCCH domain-containing protein 11A OS=Homo sapiens GN=ZC3H11A PE=1 SV=3	ZC3H11A	89 kDa	5	7	1.4	0.0951	0.146
216	Q9UMS4	Pre-mRNA-processing factor 19 OS=Homo sapiens GN=PRPF19 PE=1 SV=1	PRPF19	55 kDa	5	6	1.2	0.123	0.143
217	Q03701	Keratin, type I cytoskeletal 10 OS=Homo sapiens GN=KRT10 PE=1 SV=6	KRT10	59 kDa	5	5	1	0.0993	0.0993
218	Q9UQE7	Structural maintenance of chromosomes protein 3 OS=Homo sapiens GN=SMC3 PE=1 SV=2	SMC3	142 kDa	5	5	1	0.0583	0.0575
219	O94906-2	Isoform 2 of Pre-mRNA-processing factor 6 OS=Homo sapiens GN=PRPF6	PRPF6	102 kDa	5	5	1	0.0733	0.0733
220	Q9H7B2	Ribosome production factor 2 homolog OS=Homo sapiens GN=RPF2 PE=1 SV=2	RPF2	36 kDa	5	7	1.4	0.196	0.222
221	Q92522	Histone H1x OS=Homo sapiens GN=H1FX PE=1 SV=1	H1FX	22 kDa	5	4	0.8	0.188	0.235
222	M0R226	39S ribosomal protein L34, mitochondrial OS=Homo sapiens GN=MRPL34 PE=1 SV=1	MRPL34	20 kDa	5	5	1	0.158	0.136
223	P62851	40S ribosomal protein S25 OS=Homo sapiens GN=RPS25 PE=1 SV=1	RPS25	14 kDa	5	3	0.6	0.376	0.24
224	Q9Y5J1	U3 small nucleolar RNA-associated protein 18 homolog OS=Homo sapiens GN=UTP18 PE=1 SV=3	UTP18	62 kDa	5	3	0.6	0.153	0.0773
225	A0A087WZ13	Ribonucleoprotein PTB-binding 1 OS=Homo sapiens GN=RAVER1 PE=1 SV=1	RAVER1	78 kDa	5	5	1	0.137	0.112
226	Q9P031	Thyroid transcription factor 1-associated protein 26 OS=Homo sapiens GN=CCDC59 PE=1 SV=2	CCDC59	29 kDa	5	4	0.8	0.207	0.141
227	O95714	E3 ubiquitin-protein ligase HERC2 OS=Homo sapiens GN=HERC2 PE=1 SV=2	HERC2	527 kDa	5	0	0	0.0147	0.0
228	P61513	60S ribosomal protein L37a OS=Homo sapiens GN=RPL37A PE=1 SV=2	RPL37A	10 kDa	4	5	1.25	0.576	0.522
229	P78527-2	Isoform 2 of DNA-dependent protein kinase catalytic subunit OS=Homo sapiens GN=PRKDC	PRKDC	466 kDa	4	17	4.25	0.00903	0.0515
230	Q86YZ3	Hornerin OS=Homo sapiens GN=HRNR PE=1 SV=2	HRNR	282 kDa	4	6	1.5	0.0425	0.0568
231	Q14151	Scaffold attachment factor B2 OS=Homo sapiens GN=SAFB2 PE=1 SV=1	SAFB2	107 kDa	4	10	2.5	0.132	0.213
232	P49916-2	Isoform 2 of DNA ligase 3 OS=Homo sapiens GN=LIG3	LIG3	106 kDa	4	8	2	0.0927	0.129
233	Q96BP2	Coiled-coil-helix-coiled-coil-helix domain-containing protein 1 OS=Homo sapiens GN=CHCHD1 PE=1 SV=1	CHCHD1	13 kDa	4	3	0.75	0.398	0.331
234	P62318-2	Isoform 2 of Small nuclear ribonucleoprotein Sm D3 OS=Homo sapiens GN=SNRPD3	SNRPD3	13 kDa	4	4	1	0.2	0.2
235	A0A087WWH0	60S ribosomal protein L17 (Fragment) OS=Homo sapiens GN=RPL17 PE=3 SV=6	RPL17	15 kDa	4	7	1.75	0.359	0.427
236	Q8TDN6	Ribosome biogenesis protein BRX1 homolog OS=Homo sapiens GN=BRIX1 PE=1 SV=2	BRIX1	41 kDa	4	6	1.5	0.178	0.246
237	Q9Y3B9	RRP15-like protein OS=Homo sapiens GN=RRP15 PE=1 SV=2	RRP15	31 kDa	4	6	1.5	0.142	0.216
238	Q13247	Serine/arginine-rich splicing factor 6 OS=Homo sapiens GN=SRSF6 PE=1 SV=2	SRSF6	40 kDa	4	6	1.5	0.108	0.157
239	Q9BSJ6.1	Protein FAM64A OS=Homo sapiens GN=FAM64A PE=1 SV=1	FAM64A	27 kDa	4	4	1	0.296	0.186
240	H0Y8G5	Heterogeneous nuclear ribonucleoprotein D0 (Fragment) OS=Homo sapiens GN=HNRNPD PE=1 SV=8	HNRNPD	30 kDa	4	6	1.5	0.208	0.331
241	Q5JR95	40S ribosomal protein S8 OS=Homo sapiens GN=RPS8 PE=1 SV=1	RPS8	22 kDa	4	6	1.5	0.218	0.303
242	O00488	Zinc finger protein 593 OS=Homo sapiens GN=ZNF593 PE=1 SV=2	ZNF593	15 kDa	4	3	0.75	0.478	0.403
243	O75494-3	Isoform 3 of Serine/arginine-rich splicing factor 10 OS=Homo sapiens GN=SRSF10	SRSF10	22 kDa	4	5	1.25	0.273	0.328
244	Q99575	Ribonucleases P/MRP protein subunit POP1 OS=Homo sapiens GN=POP1 PE=1 SV=2	POP1	115 kDa	4	4	1	0.0586	0.0605
245	Q13123	Protein Red OS=Homo sapiens GN=IK PE=1 SV=3	IK	66 kDa	4	7	1.75	0.0754	0.162
246	O75367-2	Isoform 1 of Core histone macro-H2A.1 OS=Homo sapiens GN=H2AFY	H2AFY	39 kDa	4	7	1.75	0.127	0.336
247	Q4U2R6	39S ribosomal protein L51, mitochondrial OS=Homo sapiens GN=MRPL51 PE=1 SV=1	MRPL51	15 kDa	4	4	1	0.352	0.352
248	P55081	Microfibrillar-associated protein 1 OS=Homo sapiens GN=MFAP1 PE=1 SV=2	MFAP1	52 kDa	4	5	1.25	0.194	0.228
249	Q92804-2	Isoform Short of TATA-binding protein-associated factor 2N OS=Homo sapiens GN=TAF15	TAF15	62 kDa	4	5	1.25	0.161	0.175
250	Q9UMY1	Nucleolar protein 7 OS=Homo sapiens GN=NOL7 PE=1 SV=2	NOL7	29 kDa	4	5	1.25	0.152	0.214
251	P98179	RNA-binding protein 3 OS=Homo sapiens GN=RBM3 PE=1 SV=1	RBM3	17 kDa	4	4	1	0.344	0.344
252	O60783	28S ribosomal protein S14, mitochondrial OS=Homo sapiens GN=MRPS14 PE=1 SV=1	MRPS14	15 kDa	4	3	0.75	0.312	0.312
253	P52926	High mobility group protein HMGI-C OS=Homo sapiens GN=HMGA2 PE=1 SV=1	HMGA2	12 kDa	4	3	0.75	0.615	0.44
254	A0A087WUS0	40S ribosomal protein S24 OS=Homo sapiens GN=RPS24 PE=1 SV=1	RPS24	15 kDa	4	6	1.5	0.25	0.371
255	P13010	X-ray repair cross-complementing protein 5 OS=Homo sapiens GN=XRCC5 PE=1 SV=3	XRCC5	83 kDa	4	6	1.5	0.0669	0.137
256	J3QR07	YTH domain-containing protein 1 OS=Homo sapiens GN=YTHDC1 PE=1 SV=1	YTHDC1	86 kDa	4	6	1.5	0.049	0.11
257	Q9BVP2-2	Isoform 2 of Guanine nucleotide-binding protein-like 3 OS=Homo sapiens GN=GNL3	GNL3	61 kDa	4	7	1.75	0.108	0.175
258	Q9GZT3-2	Isoform 2 of SRA stem-loop-interacting RNA-binding protein, mitochondrial OS=Homo sapiens GN=SLIRP	SLIRP	12 kDa	4	5	1.25	0.467	0.673
259	P50914	60S ribosomal protein L14 OS=Homo sapiens GN=RPL14 PE=1 SV=4	RPL14	23 kDa	4	4	1	0.237	0.149
260	Q15393	Splicing factor 3B subunit 3 OS=Homo sapiens GN=SF3B3 PE=1 SV=4	SF3B3	136 kDa	4	6	1.5	0.0526	0.0764
261	O75394	39S ribosomal protein L33, mitochondrial OS=Homo sapiens GN=MRPL33 PE=1 SV=1	MRPL33	8 kDa	4	4	1	0.308	0.308
262	Q16778	Histone H2B type 2-E OS=Homo sapiens GN=HIST2H2BE PE=1 SV=3	HIST2H2BE	14 kDa	4	4	1	0.833	0.833
263	Q9BTC0	Death-inducer obliterator 1 OS=Homo sapiens GN=DIDO1 PE=1 SV=5	DIDO1	244 kDa	4	3	0.75	0.0263	0.0205
264	P63162-2	Isoform 2 of Small nuclear ribonucleoprotein-associated protein N OS=Homo sapiens GN=SNRPN	SNRPN	25 kDa	4	4	1	0.152	0.152
265	Q6DKI1	60S ribosomal protein L7-like 1 OS=Homo sapiens GN=RPL7L1 PE=1 SV=1	RPL7L1	29 kDa	4	6	1.5	0.126	0.171
266	A0A0A0MQZ6	Ribosome biogenesis protein NSA2 homolog OS=Homo sapiens GN=NSA2 PE=1 SV=1	NSA2	23 kDa	4	4	1	0.243	0.19
267	F8VZX2	Poly(rC)-binding protein 2 OS=Homo sapiens GN=PCBP2 PE=1 SV=1	PCBP2	34 kDa	4	3	0.75	0.231	0.146
268	Q13601-2	Isoform 2 of KRR1 small subunit processome component homolog OS=Homo sapiens GN=KRR1	KRR1	37 kDa	4	5	1.25	0.299	0.256
269	B1AHC9	X-ray repair cross-complementing protein 6 OS=Homo sapiens GN=XRCC6 PE=1 SV=1	XRCC6	64 kDa	4	2	0.5	0.0966	0.0429
270	A0A024RAC6	Elongin-A OS=Homo sapiens GN=TCEB3 PE=1 SV=1	TCEB3	87 kDa	4	2	0.5	0.0946	0.0324
271	P07305-2	Isoform 2 of Histone H1.0 OS=Homo sapiens GN=H1F0	H1F0	19 kDa	4	1	0.25	0.175	0.0791
272	Q96QD9	UAP56-interacting factor OS=Homo sapiens GN=FYTTD1 PE=1 SV=3	FYTTD	36 kDa	4	3	0.75	0.176	0.135
273	P36542-2	Isoform Heart of ATP synthase subunit gamma, mitochondrial OS=Homo sapiens GN=ATP5C1	ATP5C1	33 kDa	4	2	0.5	0.155	0.118
274	Q05707-2	Isoform 2 of Collagen alpha-1(XIV) chain OS=Homo sapiens GN=COL14A1	COL14A1	192 kDa	4	2	0.5	0.0601	0.0253
275	Q92576-2	Isoform 2 of PHD finger protein 3 OS=Homo sapiens GN=PHF3	PHF3	220 kDa	4	0	0	0.0323	0.0
276	P54132	Bloom syndrome protein OS=Homo sapiens GN=BLM PE=1 SV=1	BLM	159 kDa	4	1	0.25	0.0395	0.0169
277	Q9NQ11-2	Isoform B of Probable cation-transporting ATPase 13A2 OS=Homo sapiens GN=ATP13A2	ATP13A2	126 kDa	4	0	0	0.0734	0.0
278	P62854	40S ribosomal protein S26 OS=Homo sapiens GN=RPS26 PE=1 SV=3	RPS26	13 kDa	3	3	1	0.339	0.339
279	P61313	60S ribosomal protein L15 OS=Homo sapiens GN=RPL15 PE=1 SV=2	RPL15	24 kDa	3	9	3	0.225	0.436
280	P11387	Eukaryotic initiation factor 4A-III OS=Homo sapiens GN=EIF4A3 PE=1 SV=4	EIF4A3	47 kDa	3	12	4	0.131	0.365
281	H0YJ17	Neuroguidin (Fragment) OS=Homo sapiens GN=NGDN PE=1 SV=1	NGDN	30 kDa	3	5	1.66667	0.255	0.293
282	Q5JP53	Tubulin beta chain OS=Homo sapiens GN=TUBB PE=1 SV=1	TUBB	48 kDa	3	11	3.66667	0.157	0.366
283	Q9P0M6	Core histone macro-H2A.2 OS=Homo sapiens GN=H2AFY2 PE=1 SV=3	H2AFY2	40 kDa	3	8	2.66667	0.126	0.368
284	Q9UNX4	WD repeat-containing protein 3 OS=Homo sapiens GN=WDR3 PE=1 SV=1	WDR3	106 kDa	3	9	3	0.0435	0.124
285	Q9BQE3	Tubulin alpha chain OS=Homo sapiens GN=TUBA1C PE=1 SV=1	TUBA1C	58 kDa	3	7	2.33333	0.0886	0.204
286	J3KNF5	Centrosomal protein of 290 kDa OS=Homo sapiens GN=CEP290 PE=1 SV=1	CEP290	291 kDa	3	7	2.33333	0.0165	0.0464
287	A0A0C4DGU5	Nucleolar protein 16 OS=Homo sapiens GN=NOP16 PE=1 SV=1	NOP16	26 kDa	3	6	2	0.173	0.247
288	A0A0G2JIW1	Heat shock 70 kDa protein 1B OS=Homo sapiens GN=HSPA1B PE=1 SV=1	HSPA1B	70 kDa	3	7	2.33333	0.115	0.185
289	P84090	Enhancer of rudimentary homolog OS=Homo sapiens GN=ERH PE=1 SV=1	ERH	12 kDa	3	4	1.33333	0.404	0.471
290	Q8WYP5-2	Isoform 2 of Protein ELYS OS=Homo sapiens GN=AHCTF1	AHCTF1	256 kDa	3	10	3.33333	0.0217	0.0661
291	P42766	60S ribosomal protein L35 OS=Homo sapiens GN=RPL35 PE=1 SV=2	RPL35	15 kDa	3	3	1	0.228	0.228
292	Q9NZC9	SWI/SNF-related matrix-associated actin-dependent regulator of chromatin subfamily A-like protein 1 OS=Homo sapiens GN=SMARCAL1 PE=1 SV=1	SMARCAL1	106 kDa	3	7	2.33333	0.0629	0.16
293	Q12874	Splicing factor 3A subunit 3 OS=Homo sapiens GN=SF3A3 PE=1 SV=1	SF3A3	59 kDa	3	6	2	0.0898	0.18
294	O75691	Small subunit processome component 20 homolog OS=Homo sapiens GN=UTP20 PE=1 SV=3	UTP20	318 kDa	3	7	2.33333	0.0122	0.0287
295	J3KTE4	Ribosomal protein L19 OS=Homo sapiens GN=RPL19 PE=1 SV=1	RPL19	23 kDa	3	5	1.66667	0.191	0.201
296	Q15061	WD repeat-containing protein 43 OS=Homo sapiens GN=WDR43 PE=1 SV=3	WDR43	75 kDa	3	6	2	0.0783	0.131
297	Q5SSJ5-2	Isoform 2 of Heterochromatin protein 1-binding protein 3 OS=Homo sapiens GN=HP1BP3	HP1BP3	57 kDa	3	3	1	0.0757	0.0718
298	Q13895	Bystin OS=Homo sapiens GN=BYSL PE=1 SV=3	BYSL	50 kDa	3	3	1	0.117	0.101
299	C9JLI6	40S ribosomal protein S27 OS=Homo sapiens GN=RPS27L PE=1 SV=1	RPS27L	11 kDa	3	1	0.333333	0.278	0.278
300	Q15397	Pumilio homolog 3 OS=Homo sapiens GN=PUM3 PE=1 SV=3	PUM3	74 kDa	3	8	2.66667	0.0478	0.122
301	M0R117	60S ribosomal protein L18a OS=Homo sapiens GN=RPL18A PE=1 SV=1	RPL18A	18 kDa	3	5	1.66667	0.162	0.201
302	Q15459	Splicing factor 3A subunit 1 OS=Homo sapiens GN=SF3A1 PE=1 SV=1	SF3A1	89 kDa	3	5	1.66667	0.0706	0.0832
303	Q8NFU7	Methylcytosine dioxygenase TET1 OS=Homo sapiens GN=TET1 PE=1 SV=2	TET1	235 kDa	3	6	2	0.0126	0.036
304	O75400-2	Isoform 2 of Pre-mRNA-processing factor 40 homolog A OS=Homo sapiens GN=PRPF40A	PRPF40A	106 kDa	3	7	2.33333	0.0677	0.117
305	Q9NZM5	Glioma tumor suppressor candidate region gene 2 protein OS=Homo sapiens GN=GLTSCR2 PE=1 SV=2	GLTSCR2	54 kDa	3	5	1.66667	0.0586	0.195
306	P62913-2	Isoform 2 of 60S ribosomal protein L11 OS=Homo sapiens GN=RPL11	RPL11	20 kDa	3	3	1	0.198	0.215
307	E7ET15	U2 snRNP-associated SURP motif-containing protein OS=Homo sapiens GN=U2SURP PE=1 SV=1	U2SURP	118 kDa	3	5	1.66667	0.0535	0.072
308	P46779	60S ribosomal protein L28 OS=Homo sapiens GN=RPL28 PE=1 SV=3	RPL28	16 kDa	3	4	1.33333	0.226	0.336
309	Q9BYG3	MKI67 FHA domain-interacting nucleolar phosphoprotein OS=Homo sapiens GN=NIFK PE=1 SV=1	NIFK	34 kDa	3	3	1	0.143	0.133
310	A0A0A6YYI3	Protein PPAN-P2RY11 OS=Homo sapiens GN=PPAN-P2RY11 PE=4 SV=1	PPAN-P2RY11	58 kDa	3	5	1.66667	0.0712	0.1
311	O43660	Pleiotropic regulator 1 OS=Homo sapiens GN=PLRG1 PE=1 SV=1	PLRG1	57 kDa	3	3	1	0.13	0.165
312	Q9ULW0-2	Isoform 2 of Targeting protein for Xklp2 OS=Homo sapiens GN=TPX2	TPX2	89 kDa	3	5	1.66667	0.06	0.102
313	P22492	Histone H1t OS=Homo sapiens GN=HIST1H1T PE=2 SV=4	HIST1H1T	22 kDa	3	3	1	0.203	0.28
314	Q13523	Serine/threonine-protein kinase PRP4 homolog OS=Homo sapiens GN=PRPF4B PE=1 SV=3	PRPF4B	117 kDa	3	5	1.66667	0.0447	0.0785
315	Q9Y3U8	60S ribosomal protein L36 OS=Homo sapiens GN=RPL36 PE=1 SV=3	RPL36	12 kDa	3	5	1.66667	0.181	0.305
316	P30050	60S ribosomal protein L12 OS=Homo sapiens GN=RPL12 PE=1 SV=1	RPL12	18 kDa	3	3	1	0.242	0.242
317	Q14011	Cold-inducible RNA-binding protein OS=Homo sapiens GN=CIRBP PE=1 SV=1	CIRBP	19 kDa	3	3	1	0.203	0.337
318	P83731	60S ribosomal protein L24 OS=Homo sapiens GN=RPL24 PE=1 SV=1	RPL24	18 kDa	3	2	0.666667	0.217	0.127
319	D6RC14	39S ribosomal protein L3, mitochondrial (Fragment) OS=Homo sapiens GN=MRPL3 PE=1 SV=1	MRPL3	17 kDa	3	2	0.666667	0.187	0.187
320	Q8IWA0	WD repeat-containing protein 75 OS=Homo sapiens GN=WDR75 PE=1 SV=1	WDR75	95 kDa	3	4	1.33333	0.041	0.0783
321	Q8IWA0	U4/U6.U5 tri-snRNP-associated protein 1 OS=Homo sapiens GN=SART1 PE=1 SV=1	SART1	90 kDa	3	4	1.33333	0.0538	0.0862
322	P49756	RNA-binding protein 25 OS=Homo sapiens GN=RBM25 PE=1 SV=3	RBM25	100 kDa	3	4	1.33333	0.0498	0.0771
323	Q9ULX3	RNA-binding protein NOB1 OS=Homo sapiens GN=NOB1 PE=1 SV=1	NOB1	47 kDa	3	2	0.666667	0.119	0.102
324	Q9UKD2	mRNA turnover protein 4 homolog OS=Homo sapiens GN=MRTO4 PE=1 SV=2	MRTO4	28 kDa	3	2	0.666667	0.109	0.109
325	O00479	High mobility group nucleosome-binding domain-containing protein 4 OS=Homo sapiens GN=HMGN4 PE=1 SV=3	HMGN4	10 kDa	3	4	1.33333	0.433	0.467
326	Q14974	Importin subunit beta-1 OS=Homo sapiens GN=KPNB1 PE=1 SV=2	KPNB1	97 kDa	3	4	1.33333	0.0594	0.0582
327	P08621-2	Isoform 2 of U1 small nuclear ribonucleoprotein 70 kDa OS=Homo sapiens GN=SNRNP70	SNRNP70	51 kDa	3	4	1.33333	0.0724	0.114
328	P43246	DNA mismatch repair protein Msh2 OS=Homo sapiens GN=MSH2 PE=1 SV=1	MSH2	105 kDa	3	3	1	0.0332	0.0343
329	P42696	RNA-binding protein 34 OS=Homo sapiens GN=RBM34 PE=1 SV=2	RBM34	49 kDa	3	3	1	0.102	0.093
330	B0QYK0	RNA-binding protein EWS OS=Homo sapiens GN=EWSR1 PE=1 SV=1	EWSR1	65 kDa	3	4	1.33333	0.126	0.15
331	Q13243-3	Isoform SRP40-4 of Serine/arginine-rich splicing factor 5 OS=Homo sapiens GN=SRSF5	SRSF5	31 kDa	3	2	0.666667	0.16	0.126
332	Q13472-2	Isoform Short of DNA topoisomerase 3-alpha OS=Homo sapiens GN=TOP3A	TOP3A	109 kDa	3	3	1	0.0359	0.0307
333	Q13185	Chromobox protein homolog 3 OS=Homo sapiens GN=CBX3 PE=1 SV=4	CBX3	21 kDa	3	2	0.666667	0.235	0.131
334	O60832	H/ACA ribonucleoprotein complex subunit 4 OS=Homo sapiens GN=DKC1 PE=1 SV=3	DKC1	58 kDa	3	3	1	0.0914	0.121
335	Q53HL2	Borealin OS=Homo sapiens GN=CDCA8 PE=1 SV=2	CDCA8	31 kDa	3	2	0.666667	0.129	0.0821
336	A0A0A0MRP0	MAP7 domain-containing protein 3 (Fragment) OS=Homo sapiens GN=MAP7D3 PE=1 SV=1	MAP7D3	90 kDa	3	2	0.666667	0.0586	0.0536
337	P09669	Cytochrome c oxidase subunit 6C OS=Homo sapiens GN=COX6C PE=1 SV=2	COX6C	9 kDa	3	3	1	0.533	0.413
338	P56270-2	Isoform 2 of Myc-associated zinc finger protein OS=Homo sapiens GN=MAZ	MAZ	51 kDa	3	1	0.333333	0.0771	0.0264
339	O95714	Importin subunit alpha-1 OS=Homo sapiens GN=KPNA2 PE=1 SV=1	KPNA2	58 kDa	3	2	0.666667	0.0945	0.0359
340	A0A0A0MRW6	Nucleolar protein 6 OS=Homo sapiens GN=NOL6 PE=1 SV=1	NOL6	112 kDa	3	2	0.666667	0.0367	0.0308
341	Q96PK6-5	Isoform 5 of RNA-binding protein 14 OS=Homo sapiens GN=RBM14	RBM14	37 kDa	3	2	0.666667	0.221	0.186
342	C9JJ19	28S ribosomal protein S34, mitochondrial OS=Homo sapiens GN=MRPS34 PE=1 SV=2	MRPS34	26 kDa	3	2	0.666667	0.142	0.111
343	Q4KMQ1	Taperin OS=Homo sapiens GN=TPRN PE=1 SV=2	TPRN	76 kDa	3	1	0.333333	0.0605	0.0253
344	X6RAY8	39S ribosomal protein L4, mitochondrial OS=Homo sapiens GN=MRPL4 PE=1 SV=1	MRPL4	40 kDa	3	2	0.666667	0.101	0.0784
345	P78345	Ribonuclease P protein subunit p38 OS=Homo sapiens GN=RPP38 PE=1 SV=2	RPP38	32 kDa	3	1	0.333333	0.184	0.0353
346	PELP1	Proline-, glutamic acid- and leucine-rich protein 1 OS=Homo sapiens GN=PELP1 PE=1 SV=2	PELP1	120 kDa	3	0	0	0.0372	0.0
347	P00450	Ceruloplasmin OS=Homo sapiens GN=CP PE=1 SV=1	CP	122 kDa	3	0	0	0.0761	0.0
348	P05204	Non-histone chromosomal protein HMG-17 OS=Homo sapiens GN=HMGN2 PE=1 SV=3	HMGN2	9 kDa	2	2	1	0.456	0.456
349	P17096	High mobility group protein HMG-I/HMG-Y OS=Homo sapiens GN=HMGA1 PE=1 SV=3	HMGA1	12 kDa	2	3	1.5	0.411	0.411
350	Q93077	Histone H2A type 1-C OS=Homo sapiens GN=HIST1H2AC PE=1 SV=3	HIST1H2A	14 kDa	2	2	1	0.762	0.785
351	Q93077	THO complex subunit 4 OS=Homo sapiens GN=ALYREF PE=1 SV=3	ALYREF	27 kDa	2	2	1	0.521	0.502
352	Q5UIP0-2	Isoform 2 of Telomere-associated protein RIF1 OS=Homo sapiens GN=RIF1	RIF1	272 kDa	2	14	7	0.0131	0.0822
353	Q8NI36	WD repeat-containing protein 36 OS=Homo sapiens GN=WDR36 PE=1 SV=1	WDR36	99 kDa	2	12	6	0.0223	0.19
354	A0A0C4DGG9	Chromodomain-helicase-DNA-binding protein 4 OS=Homo sapiens GN=CHD4 PE=1 SV=1	CHD4	220 kDa	2	11	5.5	0.0124	0.0909
355	A6NEL0	Non-histone chromosomal protein HMG-14 OS=Homo sapiens GN=HMGN1 PE=1 SV=1	HMGN1	12 kDa	2	2	1	0.129	0.129
356	P49750-4	Isoform 4 of YLP motif-containing protein 1 OS=Homo sapiens GN=YLPM1	YLPM1	242 kDa	2	10	5	0.0205	0.0671
357	P35908	Keratin, type II cytoskeletal 2 epidermal OS=Homo sapiens GN=KRT2 PE=1 SV=2	KRT2	65 kDa	2	8	4	0.0751	0.244
358	H0Y449	Nuclease-sensitive element-binding protein 1 (Fragment) OS=Homo sapiens GN=YBX1 PE=1 SV=1	YBX1	42 kDa	2	5	2.5	0.16	0.372
359	Q9BY77-2	Isoform 2 of Polymerase delta-interacting protein 3 OS=Homo sapiens GN=POLDIP3	POLDIP3	43 kDa	2	2	1	0.776	0.763
360	O15226-2	Isoform 2 of NF-kappa-B-repressing factor OS=Homo sapiens GN=NKRF	NKRF	79 kDa	2	9	4.5	0.0312	0.19
361	Q9NZI8	Insulin-like growth factor 2 mRNA-binding protein 1 OS=Homo sapiens GN=IGF2BP1 PE=1 SV=2	IGF2BP1	63 kDa	2	9	4.5	0.0416	0.206
362	E7ERS3	Zinc finger CCCH domain-containing protein 18 OS=Homo sapiens GN=ZC3H18 PE=1 SV=1	ZC3H18	109 kDa	2	5	2.5	0.0235	0.0983
363	A2SY06	MAP/microtubule affinity-regulating kinase 3 (Fragment) OS=Homo sapiens GN=MARK3 PE=1 SV=1	MARK3	37 kDa	2	4	2	0.166	0.281
364	E9PLL6	60S ribosomal protein L27a OS=Homo sapiens GN=RPL27A PE=1 SV=1	RPL27A	12 kDa	2	4	2	0.222	0.333
365	B5MCF9	Pescadillo homolog OS=Homo sapiens GN=PES1 PE=1 SV=1	PES1	66 kDa	2	5	2.5	0.0525	0.0806
366	Q9Y2R4	Probable ATP-dependent RNA helicase DDX52 OS=Homo sapiens GN=DDX52 PE=1 SV=3	DDX52	68 kDa	2	6	3	0.0384	0.13
367	P56537	Eukaryotic translation initiation factor 6 OS=Homo sapiens GN=EIF6 PE=1 SV=1	EIF6	27 kDa	2	3	1.5	0.114	0.171
368	G3V0G3	DEAD (Asp-Glu-Ala-Asp) box polypeptide 56, isoform CRA_a OS=Homo sapiens GN=DDX56 PE=1 SV=1	DDX56	42 kDa	2	6	3	0.088	0.232
369	Q99459	Cell division cycle 5-like protein OS=Homo sapiens GN=CDC5L PE=1 SV=2	CDC5L	92 kDa	2	6	3	0.0374	0.0935
370	A0A087X0K9	Tight junction protein ZO-1 OS=Homo sapiens GN=TJP1 PE=1 SV=1	TJP1	188 kDa	2	6	3	0.0215	0.0788
371	Q9NYL2	Mitogen-activated protein kinase kinase kinase MLT OS=Homo sapiens GN=ZAK PE=1 SV=3	ZAK	91 kDa	2	4	2	0.0325	0.0787
372	EF1A3	Putative elongation factor 1-alpha-like 3 OS=Homo sapiens GN=EEF1A1P5 PE=5 SV=1	EEF1A1P5	50 kDa	2	4	2	0.0714	0.126
373	O43818	U3 small nucleolar RNA-interacting protein 2 OS=Homo sapiens GN=RRP9 PE=1 SV=1	RRP9	52 kDa	2	4	2	0.0337	0.0758
374	Q8N137	Centrobin OS=Homo sapiens GN=CNTROB PE=1 SV=1	CNTROB	101 kDa	2	4	2	0.0321	0.0532
375	Q9Y2W2	WW domain-binding protein 11 OS=Homo sapiens GN=WBP11 PE=1 SV=1	WBP11	70 kDa	2	5	2.5	0.0468	0.0889
376	Q96HS1-2	Isoform 2 of Serine/threonine-protein phosphatase PGAM5, mitochondrial OS=Homo sapiens GN=PGAM5	PGAM5	28 kDa	2	3	1.5	0.0784	0.122
377		TRYP_PIG Trypsin OS=Sus scrofa PE=1 SV=1		24 kDa	2	2	1	0.121	0.121
378	Q9NYH9	U3 small nucleolar RNA-associated protein 6 homolog OS=Homo sapiens GN=UTP6 PE=2 SV=2	UTP6	70 kDa	2	5	2.5	0.0419	0.111
379	Q7Z7K6	Centromere protein V OS=Homo sapiens GN=CENPV PE=1 SV=1	CENPV	30 kDa	2	2	1	0.265	0.291
380	Q96N64	PWWP domain-containing protein 2A OS=Homo sapiens GN=PWWP2A PE=1 SV=2	PWWP2A	82 kDa	2	2	1	0.0424	0.0437
381	B5MDF5	GTP-binding nuclear protein Ran OS=Homo sapiens GN=RAN PE=1 SV=1	RAN	26 kDa	2	3	1.5	0.112	0.189
382	O14523-2	Isoform 2 of C2 domain-containing protein 2-like OS=Homo sapiens GN=C2CD2L	C2CD2L	76 kDa	2	3	1.5	0.0325	0.058
383	A0A0B4J2B4	40S ribosomal protein S15 OS=Homo sapiens GN=RPS15 PE=1 SV=1	RPS15	14 kDa	2	2	1	0.331	0.331
384	O15297	Protein phosphatase 1D OS=Homo sapiens GN=PPM1D PE=1 SV=1	PPM1D	67 kDa	2	5	2.5	0.0479	0.081
385	P16403	Histone H1.2 OS=Homo sapiens GN=HIST1H1C PE=1 SV=2	HIST1H1C	21 kDa	2	2	1	0.568	0.531
386	Q8TED0	U3 small nucleolar RNA-associated protein 15 homolog OS=Homo sapiens GN=UTP15 PE=1 SV=3	UTP15	58 kDa	2	3	1.5	0.0579	0.0907
387	P52948-2	Isoform 2 of Nuclear pore complex protein Nup98-Nup96 OS=Homo sapiens GN=NUP98	NUP98	187 kDa	2	4	2	0.033	0.0388
388	Q9H501	ESF1 homolog OS=Homo sapiens GN=ESF1 PE=1 SV=1	ESF1	99 kDa	2	3	1.5	0.0376	0.0799
389	P42285	Superkiller viralicidic activity 2-like 2 OS=Homo sapiens GN=SKIV2L2 PE=1 SV=3	SKIV2L2	118 kDa	2	5	2.5	0.0202	0.0662
390	O43172-2	Isoform 2 of U4/U6 small nuclear ribonucleoprotein Prp4 OS=Homo sapiens GN=PRPF4	PRPF4	58 kDa	2	4	2	0.0441	0.0787
391	Q8N726-2	Isoform smARF of Tumor suppressor ARF OS=Homo sapiens GN=CDKN2A	CDKN2A	9 kDa	2	2	1	0.318	0.318
392	P47914	60S ribosomal protein L29 OS=Homo sapiens GN=RPL29 PE=1 SV=2	RPL29	18 kDa	2	4	2	0.151	0.296
393	B0QXZ6	Chromobox protein homolog 6 OS=Homo sapiens GN=CBX6 PE=1 SV=1	CBX6	42 kDa	2	2	1	0.0711	0.0711
394	P01782	Immunoglobulin heavy variable 3-9 OS=Homo sapiens GN=IGHV3-9 PE=1 SV=2	IGHV3-9	13 kDa	2	3	1.5	0.0932	0.322
395	Q9Y221-2	Isoform 2 of 60S ribosome subunit biogenesis protein NIP7 homolog OS=Homo sapiens GN=NIP7	NIP7	15 kDa	2	3	1.5	0.301	0.316
396	Q96KR1	Zinc finger RNA-binding protein OS=Homo sapiens GN=ZFR PE=1 SV=2	ZFR	117 kDa	2	3	1.5	0.027	0.0596
397	Q9UJJ2	Putative uncharacterized protein (Fragment) OS=Homo sapiens GN=ZNF280C PE=1 SV=1	ZNF280C	69 kDa	2	2	1	0.0607	0.0836
398	P35659	Protein DEK OS=Homo sapiens GN=DEK PE=1 SV=1	DEK	43 kDa	2	4	2	0.0853	0.109
399	KVD26	Immunoglobulin kappa variable 2D-26 OS=Homo sapiens GN=IGKV2D-26 PE=3 SV=1	IGKV2D-26	13 kDa	2	1	0.5	0.167	0.167
400	ADML	ADM OS=Homo sapiens GN=ADM PE=1 SV=1	ADM	20 kDa	2	1	0.5	0.178	0.103
401	P18077	60S ribosomal protein L35a OS=Homo sapiens GN=RPL35A PE=1 SV=2	RPL35A	13 kDa	2	3	1.5	0.0909	0.245
402	P20585	DNA mismatch repair protein Msh3 OS=Homo sapiens GN=MSH3 PE=1 SV=4	MSH3	127 kDa	2	3	1.5	0.029	0.0361
403	UCRIL	Putative cytochrome b-c1 complex subunit Rieske-like protein 1 OS=Homo sapiens GN=UQCRFS1P1 PE=5 SV=1	UQCRFS1P1 PE	31 kDa	2	2	1	0.138	0.138
404	A0A0U1RQI6	CLIP-associating protein 2 OS=Homo sapiens GN=CLASP2 PE=1 SV=1	CLASP2	142 kDa	2	2	1	0.0261	0.0376
405	Q9UNQ2	Probable dimethyladenosine transferase OS=Homo sapiens GN=DIMT1 PE=1 SV=1	DIMT1	35 kDa	2	2	1	0.0703	0.0703
406	Q13148|	TAR DNA-binding protein 43 OS=Homo sapiens GN=TARDBP PE=1 SV=1	TARDBP	45 kDa	2	2	1	0.111	0.157
407	Q9Y265	RuvB-like 1 OS=Homo sapiens GN=RUVBL1 PE=1 SV=1	RUVBL1	50 kDa	2	2	1	0.0746	0.0461
408	Q9NWT8	Aurora kinase A-interacting protein OS=Homo sapiens GN=AURKAIP1 PE=1 SV=1	AURKAIP1	22 kDa	2	1	0.5	0.0704	0.0704
409	Q9P2I0	Cleavage and polyadenylation specificity factor subunit 2 OS=Homo sapiens GN=CPSF2 PE=1 SV=2	CPSF2	88 kDa	2	1	0.5	0.0345	0.0217
410	Q5JXX1	Mortality factor 4-like protein 2 (Fragment) OS=Homo sapiens GN=MORF4L2 PE=1 SV=1	MORF4L2	18 kDa	2	3	1.5	0.19	0.285
411	P12236	ADP/ATP translocase 3 OS=Homo sapiens GN=SLC25A6 PE=1 SV=4	SLC25A6	33 kDa	2	3	1.5	0.107	0.238
412	H0YJH9	Polyadenylate-binding protein 2 (Fragment) OS=Homo sapiens GN=PABPN1 PE=1 SV=1	PABPN1	11 kDa	2	2	1	0.26	0.26
413	Q15637-7	Isoform 7 of Splicing factor 1 OS=Homo sapiens GN=SF1	SF1	65 kDa	2	2	1	0.0555	0.0408
414	Q9UQN3	Charged multivesicular body protein 2b OS=Homo sapiens GN=CHMP2B PE=1 SV=1	CHMP2B	24 kDa	2	2	1	0.174	0.117
415	LSM4	U6 snRNA-associated Sm-like protein LSm4 OS=Homo sapiens GN=LSM4 PE=1 SV=1	LSM4	15 kDa	2	2	1	0.173	0.173
416	Q9NVU7-2	Isoform 2 of Protein SDA1 homolog OS=Homo sapiens GN=SDAD1	SDAD1	68 kDa	2	2	1	0.0407	0.0356
417	E5RJW4	Pre-mRNA-splicing factor RBM22 (Fragment) OS=Homo sapiens GN=RBM22 PE=1 SV=1	RBM22	21 kDa	2	2	1	0.145	0.145
418	M0R0F0	40S ribosomal protein S5 (Fragment) OS=Homo sapiens GN=RPS5 PE=1 SV=1	RPS5	22 kDa	2	1	0.5	0.105	0.05
419	O15371-2	Isoform 2 of Eukaryotic translation initiation factor 3 subunit D OS=Homo sapiens GN=EIF3D	EIF3D	58 kDa	2	1	0.5	0.0581	0.0261
420	P51608-2	Isoform B of Methyl-CpG-binding protein 2 OS=Homo sapiens GN=MECP2	MECP2	53 kDa	2	1	0.5	0.0602	0.0321
421	M0R0Y3	RuvB-like helicase OS=Homo sapiens GN=RUVBL2 PE=1 SV=1	RUVBL2	39 kDa	2	2	1	0.0452	0.0621
422	Q08170	Serine/arginine-rich splicing factor 4 OS=Homo sapiens GN=SRSF4 PE=1 SV=2	SRSF4	57 kDa	2	1	0.5	0.0891	0.0648
423	Q01780-2	Isoform 2 of Exosome component 10 OS=Homo sapiens GN=EXOSC10	EXOSC10	98 kDa	2	2	1	0.0302	0.0372
424	A0A087X0I6	Non-specific serine/threonine protein kinase OS=Homo sapiens GN=MARK1 PE=1 SV=1	MARK1	89 kDa	2	0	0	0.0666	0.0
425	H0YAP0	Zinc finger C2HC domain-containing protein 1A (Fragment) OS=Homo sapiens GN=ZC2HC1A PE=1 SV=1	ZC2HC1A	21 kDa	2	0	0	0.36	0.0
426	Q15459	Integrator complex subunit 12 OS=Homo sapiens GN=INTS12 PE=1 SV=1	INTS12	49 kDa	2	0	0	0.11	0.0
427	F5GXJ1	NADH dehydrogenase [ubiquinone] iron-sulfur protein 7, mitochondrial OS=Homo sapiens GN=NDUFS7 PE=1 SV=1	NDUFS7	25 kDa	2	1	0.5	0.0975	0.0593
428	P16401	Histone H1.5 OS=Homo sapiens GN=HIST1H1B PE=1 SV=3	HIST1H1B	23 kDa	2	1	0.5	0.226	0.177
429	F8VPE8	60S acidic ribosomal protein P0 (Fragment) OS=Homo sapiens GN=RPLP0 PE=1 SV=1	RPLP0	17 kDa	2	1	0.5	0.118	0.0392
430	O00257	E3 SUMO-protein ligase CBX4 OS=Homo sapiens GN=CBX4 PE=1 SV=3	CBX4	61 kDa	2	0	0	0.0536	0.0
431	Q8NAV1	Pre-mRNA-splicing factor 38A OS=Homo sapiens GN=PRPF38A PE=1 SV=1	PRPF38A	37 kDa	2	0	0	0.0609	0.0
432	E5RHF4	39S ribosomal protein L15, mitochondrial (Fragment) OS=Homo sapiens GN=MRPL15 PE=1 SV=1	MRPL15	22 kDa	2	0	0	0.131	0.0
433	Q8WVI0	Small integral membrane protein 4 OS=Homo sapiens GN=SMIM4 PE=1 SV=2	SMIM4	9 kDa	2	0	0	0.171	0.0
434	Q7Z7F7-2	Isoform 2 of 39S ribosomal protein L55, mitochondrial OS=Homo sapiens GN=MRPL55	MRPL55	19 kDa	2	0	0	0.152	0.0
435	Q8WY91	THAP domain-containing protein 4 OS=Homo sapiens GN=THAP4 PE=1 SV=2	THAP4	63 kDa	2	0	0	0.104	0.0
436	Q8NE71-2	Isoform 2 of ATP-binding cassette sub-family F member 1 OS=Homo sapiens GN=ABCF1	ABCF1	92 kDa	2	0	0	0.0322	0.0
437	Q04837	Single-stranded DNA-binding protein, mitochondrial OS=Homo sapiens GN=SSBP1 PE=1 SV=1	SSBP1	17 kDa	2	0	0	0.149	0.0
438	A0A0X1KG68	Non-canonical poly(A) RNA polymerase PAPD7 OS=Homo sapiens GN=PAPD7 PE=1 SV=1	PAPD7	85 kDa	2	0	0	0.0518	0.0
439	H0YEM1	Poly(U)-binding-splicing factor PUF60 (Fragment) OS=Homo sapiens GN=PUF60 PE=1 SV=1	PUF60	36 kDa	2	0	0	0.17	0.0
440	A0A0G2JL54	Complement C4-B OS=Homo sapiens GN=C4B_2 PE=1 SV=1	C4B	188 kDa	2	0	0	0.0253	0.0
441	Q96HE9	Proline-rich protein 11 OS=Homo sapiens GN=PRR11 PE=1 SV=1	PRR11	40 kDa	2	0	0	0.153	0.0
442	Q14966	Zinc finger protein 638 OS=Homo sapiens GN=ZNF638 PE=1 SV=2	NF638	221 kDa	1	9	9	0.00657	0.0789
443	Q03701	CCAAT/enhancer-binding protein zeta OS=Homo sapiens GN=CEBPZ PE=1 SV=3	CEBPZ	121 kDa	1	9	9	0.0114	0.126
444	A0A087WZE9	High mobility group nucleosome-binding domain-containing protein 3 OS=Homo sapiens GN=HMGN3 PE=1 SV=1	HMGN3	14 kDa	1	3	3	0.115	0.192
445	Q6FI13	Histone H2A type 2-A OS=Homo sapiens GN=HIST2H2AA3 PE=1 SV=3	HIST2H2AA3	14 kDa	1	2	2	0.762	0.785
446	P36873	Serine/threonine-protein phosphatase PP1-gamma catalytic subunit OS=Homo sapiens GN=PPP1CC PE=1 SV=1	PPP1CC	37 kDa	1	5	5	0.0402	0.142
447	O00566	U3 small nucleolar ribonucleoprotein protein MPP10 OS=Homo sapiens GN=MPHOSPH10 PE=1 SV=2	MPHOSPH10	79 kDa	1	7	7	0.0279	0.123
448	A0A087WVC1	ATP-dependent RNA helicase DDX50 OS=Homo sapiens GN=DDX50 PE=1 SV=1	DDX50	82 kDa	1	7	7	0.0164	0.151
449	Q1KMD3	Heterogeneous nuclear ribonucleoprotein U-like protein 2 OS=Homo sapiens GN=HNRNPUL2 PE=1 SV=1	HNRNPUL2	85 kDa	1	7	7	0.0187	0.163
450	Q96I24	Far upstream element-binding protein 3 OS=Homo sapiens GN=FUBP3 PE=1 SV=2	FUBP3	62 kDa	1	8	8	0.0315	0.203
451	CHERP	Calcium homeostasis endoplasmic reticulum protein OS=Homo sapiens GN=CHERP PE=1 SV=3	CHERP	104 kDa	1	4	4	0.0142	0.0535
452	P46100-4	Isoform 3 of Transcriptional regulator ATRX OS=Homo sapiens GN=ATRX	ATRX	278 kDa	1	6	6	0.00285	0.033
453	Q02880-2	Isoform Beta-1 of DNA topoisomerase 2-beta OS=Homo sapiens GN=TOP2B	TOP2B	183 kDa	1	6	6	0.0339	0.11
454	Q15029-2	Isoform 2 of 116 kDa U5 small nuclear ribonucleoprotein component OS=Homo sapiens GN=EFTUD2	EFTUD2	105 kDa	1	5	5	0.0139	0.0715
455	G8JLG1	Structural maintenance of chromosomes protein OS=Homo sapiens GN=SMC1A PE=1 SV=2	SMC1A	141 kDa	1	6	6	0.00991	0.0694
456	H0Y2V6	Centrosomal protein of 170 kDa (Fragment) OS=Homo sapiens GN=CEP170 PE=1 SV=1	CEP170	172 kDa	1	6	6	0.0116	0.0719
457	V9GYM8	Rho guanine nucleotide exchange factor 2 OS=Homo sapiens GN=ARHGEF2 PE=1 SV=1	ARHGEF2	116 kDa	1	2	2	0.0136	0.0242
458	P51532-3	Isoform 3 of Transcription activator BRG1 OS=Homo sapiens GN=SMARCA4	SMARCA4	182 kDa	1	3	3	0.00619	0.0248
459	F8W0Q9	Periphilin-1 OS=Homo sapiens GN=PPHLN1 PE=1 SV=1	PPHLN1	45 kDa	1	3	3	0.039	0.104
460	C144C	Putative coiled-coil domain-containing protein 144C OS=Homo sapiens GN=CCDC144CP PE=5 SV=3	CCDC144CP	143 kDa	1	3	3	0.00728	0.0267
461	F5H6N1	Protein mago nashi homolog 2 OS=Homo sapiens GN=MAGOHB PE=1 SV=1	MAGOHB	11 kDa	1	4	4	0.189	0.667
462	E7EP17	Dynein heavy chain 9, axonemal OS=Homo sapiens GN=DNAH9 PE=1 SV=1	DNAH9	503 kDa	1	5	5	0.00181	0.0163
463	Q15717-2	Isoform 2 of ELAV-like protein 1 OS=Homo sapiens GN=ELAVL1	ELAVL1	39 kDa	1	4	4	0.034	0.142
464	Q9GZR2	RNA exonuclease 4 OS=Homo sapiens GN=REXO4 PE=1 SV=2	REXO4	47 kDa	1	3	3	0.0332	0.142
465	P50402	Emerin OS=Homo sapiens GN=EMD PE=1 SV=1	EMD	29 kDa	1	5	5	0.0669	0.213
466	O75934	Pre-mRNA-splicing factor SPF27 OS=Homo sapiens GN=BCAS2 PE=1 SV=1	BCAS2	26 kDa	1	4	4	0.0578	0.236
467	G5E972	Lamina-associated polypeptide 2, isoforms beta/gamma OS=Homo sapiens GN=TMPO PE=1 SV=1	TMPO	46 kDa	1	3	3	0.0386	0.128
468	Q13595-3	Isoform 3 of Transformer-2 protein homolog alpha OS=Homo sapiens GN=TRA2A	TRA2A	21 kDa	1	4	4	0.0773	0.326
469	P17302	Gap junction alpha-1 protein OS=Homo sapiens GN=GJA1 PE=1 SV=2	GJA1	43 kDa	1	3	3	0.0419	0.089
470	P46778	60S ribosomal protein L21 OS=Homo sapiens GN=RPL21 PE=1 SV=2	RPL21	19 kDa	1	4	4	0.0938	0.244
471	P35268	60S ribosomal protein L22 OS=Homo sapiens GN=RPL22 PE=1 SV=2	RPL22	15 kDa	1	2	2	0.0938	0.156
472	Q9BYC8	39S ribosomal protein L32, mitochondrial OS=Homo sapiens GN=MRPL32 PE=1 SV=1	MRPL32	21 kDa	1	3	3	0.122	0.207
473	Q2TAY7	WD40 repeat-containing protein SMU1 OS=Homo sapiens GN=SMU1 PE=1 SV=2	SMU1	58 kDa	1	3	3	0.0195	0.0721
474		NHP2-like protein 1 OS=Homo sapiens GN=SNU13 PE=1 SV=1	SNU13	15 kDa	1	3	3	0.0909	0.227
475	E7EVX8	U4/U6 small nuclear ribonucleoprotein Prp31 OS=Homo sapiens GN=PRPF31 PE=1 SV=1	PRPF31	55 kDa	1	4	4	0.0162	0.183
476	P45973	Chromobox protein homolog 5 OS=Homo sapiens GN=CBX5 PE=1 SV=1	CBX5	22 kDa	1	4	4	0.0576	0.199
477	A0A0A6YYJ8	Putative RNA-binding protein Luc7-like 2 OS=Homo sapiens GN=LUC7L2 PE=4 SV=1	LUC7L2	54 kDa	1	3	3	0.0371	0.116
478	Q9NWB6	Arginine and glutamate-rich protein 1 OS=Homo sapiens GN=ARGLU1 PE=1 SV=1	ARGLU1	33 kDa	1	3	3	0.0476	0.147
479	B8ZZ47	U3 small nucleolar ribonucleoprotein protein IMP4 OS=Homo sapiens GN=IMP4 PE=1 SV=1	IMP4	29 kDa	1	4	4	0.0282	0.149
480	Q9H0S4-2	Isoform 2 of Probable ATP-dependent RNA helicase DDX47 OS=Homo sapiens GN=DDX47	DDX47	45 kDa	1	3	3	0.032	0.106
481	Q9NQZ2	Something about silencing protein 10 OS=Homo sapiens GN=UTP3 PE=1 SV=1	UTP3	55 kDa	1	2	2	0.0188	0.0438
482	J3KPP4	Cisplatin resistance-associated overexpressed protein, isoform CRA_b OS=Homo sapiens GN=LUC7L3 PE=1 SV=1	LUC7L3	58 kDa	1	2	2	0.0225	0.047
483	Q75N03-2	Isoform 2 of E3 ubiquitin-protein ligase Hakai OS=Homo sapiens GN=CBLL1	CBLL1	54 kDa	1	2	2	0.0408	0.0592
484	FCF1	rRNA-processing protein FCF1 homolog OS=Homo sapiens GN=FCF1 PE=2 SV=1	FCF1	23 kDa	1	2	2	0.0707	0.121
485	G5EA30	CUG triplet repeat, RNA binding protein 1, isoform CRA_c OS=Homo sapiens GN=CELF1 PE=1 SV=1	CELF1	55 kDa	1	3	3	0.0272	0.103
486	P57740	Nuclear pore complex protein Nup107 OS=Homo sapiens GN=NUP107 PE=1 SV=1	NUP107	106 kDa	1	3	3	0.0184	0.053
487	Q8N257	Histone H2B type 3-B OS=Homo sapiens GN=HIST3H2BB PE=1 SV=3	HIST3H2BB	14 kDa	1	2	2	0.619	0.635
488	O95602	DNA-directed RNA polymerase I subunit RPA1 OS=Homo sapiens GN=POLR1A PE=1 SV=2	POLR1A	195 kDa	1	3	3	0.00581	0.0291
489	E9PQD7	40S ribosomal protein S2 OS=Homo sapiens GN=RPS2 PE=1 SV=1	RPS2	25 kDa	1	3	3	0.0511	0.145
490	Q8N163-2	Isoform 2 of Cell cycle and apoptosis regulator protein 2 OS=Homo sapiens GN=CCAR2	CCAR2	103 kDa	1	2	2	0.0163	0.0477
491	Q49A26-2	Isoform 2 of Putative oxidoreductase GLYR1 OS=Homo sapiens GN=GLYR1	GLYR1	59 kDa	1	3	3	0.0261	0.0858
492	A0A087WTW0	E3 ubiquitin-protein ligase UHRF1 OS=Homo sapiens GN=UHRF1 PE=1 SV=1	UHRF1	97 kDa	1	3	3	0.00817	0.0303
493	F5H658	ATP-dependent RNA helicase DHX8 OS=Homo sapiens GN=DHX8 PE=1 SV=1	DHX8	139 kDa	1	2	2	0.0246	0.0189
494	P56182	Ribosomal RNA processing protein 1 homolog A OS=Homo sapiens GN=RRP1 PE=1 SV=1	RRP1	53 kDa	1	2	2	0.026	0.0564
495	Q5JY65	Crooked neck-like protein 1 OS=Homo sapiens GN=CRNKL1 PE=1 SV=1	CRNKL1	99 kDa	1	2	2	0.00957	0.0203
496	Q9Y3A4	Ribosomal RNA-processing protein 7 homolog A OS=Homo sapiens GN=RRP7A PE=1 SV=2	RRP7A	32 kDa	1	2	2	0.0786	0.075
497	SAP18	Histone deacetylase complex subunit SAP18 OS=Homo sapiens GN=SAP18 PE=1 SV=1	SAP18	18 kDa	1	2	2	0.15	0.222
498	Q12788	Transducin beta-like protein 3 OS=Homo sapiens GN=TBL3 PE=1 SV=2	TBL3	89 kDa	1	2	2	0.0111	0.0272
499	E5RI99	60S ribosomal protein L30 (Fragment) OS=Homo sapiens GN=RPL30 PE=1 SV=1	RPL30	13 kDa	1	2	2	0.105	0.184
500	H3BLV9	SRSF protein kinase 1 (Fragment) OS=Homo sapiens GN=SRPK1 PE=1 SV=1	SRPK1	76 kDa	1	2	2	0.0402	0.0537
501	F5GXV8	RNA-binding protein 7 OS=Homo sapiens GN=RBM7 PE=1 SV=1	RBM7	16 kDa	1	2	2	0.094	0.201
502	O43663-3	Isoform 3 of Protein regulator of cytokinesis 1 OS=Homo sapiens GN=PRC1	PRC1	61 kDa	1	2	2	0.059	0.0933
503	E7ETY2	Treacle protein OS=Homo sapiens GN=TCOF1 PE=1 SV=1	TCOF1	152 kDa	0	15	15	0.0	0.156
504	P18583-2	Isoform A of Protein SON OS=Homo sapiens GN=SON	SON	232 kDa	0	7	7	0.0	0.064
505	B4DY09	Interleukin enhancer-binding factor 2 OS=Homo sapiens GN=ILF2 PE=1 SV=1	ILF2	39 kDa	0	5	5	0.0	0.222
506	P52597	Heterogeneous nuclear ribonucleoprotein F OS=Homo sapiens GN=HNRNPF PE=1 SV=3	HNRNPF	46 kDa	0	6	6	0.0	0.229
507	A0A024R4M0	40S ribosomal protein S9 OS=Homo sapiens GN=RPS9 PE=1 SV=1	RPS9	23 kDa	0	5	5	0.0	0.201
508	A0A087WWP4	Putative RNA-binding protein 15 OS=Homo sapiens GN=RBM15 PE=1 SV=1	RBM15	102 kDa	0	7	7	0.0	0.138
509	P12270	Nucleoprotein TPR OS=Homo sapiens GN=TPR PE=1 SV=3	TPR	267 kDa	0	6	6	0.0	0.0529
510	P26368-2	Isoform 2 of Splicing factor U2AF 65 kDa subunit OS=Homo sapiens GN=U2AF2	U2AF2	53 kDa	0	2	2	0.0	0.0701
511	Q13206	Probable ATP-dependent RNA helicase DDX10 OS=Homo sapiens GN=DDX10 PE=1 SV=2	DDX10	101 kDa	0	6	6	0.0	0.0949
512	Q8IWI9-3	Isoform 3 of MAX gene-associated protein OS=Homo sapiens GN=MGA	MGA	315 kDa	0	5	5	0.0	0.0406
513	F5GYL3	ATP-dependent RNA helicase DDX24 OS=Homo sapiens GN=DDX24 PE=1 SV=1	DDX24	69 kDa	0	3	3	0.0	0.0837
514	Q9UQR0	Sex comb on midleg-like protein 2 OS=Homo sapiens GN=SCML2 PE=1 SV=1	SCML2	77 kDa	0	3	3	0.0	0.0814
515	P15927-3	Isoform 3 of Replication protein A 32 kDa subunit OS=Homo sapiens GN=RPA2	RPA2	39 kDa	0	3	3	0.0	0.204
516	Q99549-2	Isoform 2 of M-phase phosphoprotein 8 OS=Homo sapiens GN=MPHOSPH8		98 kDa	0	6	6	0.0	0.0992
517	Q8NDF8-5	Isoform 5 of Non-canonical poly(A) RNA polymerase PAPD5 OS=Homo sapiens GN=PAPD5	PAPD5	76 kDa	0	3	3	0.0	0.0688
518	NU133	Nuclear pore complex protein Nup133 OS=Homo sapiens GN=NUP133 PE=1 SV=2	NUP133	129 kDa	0	5	5	0.0	0.0631
519	Q96DI7	U5 small nuclear ribonucleoprotein 40 kDa protein OS=Homo sapiens GN=SNRNP40 PE=1 SV=1	SNRNP40	39 kDa	0	4	4	0.0	0.244
520	Q8N3U4-2	Isoform 2 of Cohesin subunit SA-2 OS=Homo sapiens GN=STAG2	STAG2	146 kDa	0	2	2	0.0	0.0174
521	Q16527	Cysteine and glycine-rich protein 2 OS=Homo sapiens GN=CSRP2 PE=1 SV=3	CSRP2	21 kDa	0	2	2	0.0	0.187
522	H0Y9L2	SLAIN motif-containing protein 2 (Fragment) OS=Homo sapiens GN=SLAIN2 PE=1 SV=1	SLAIN2	18 kDa	0	3	3	0.0	0.26
523	O75691	Surfeit locus protein 6 OS=Homo sapiens GN=SURF6 PE=1 SV=3	SURF6	41 kDa	0	2	2	0.0	0.0693
524	Q9UKX7-2	Isoform 2 of Nuclear pore complex protein Nup50 OS=Homo sapiens GN=NUP50	NUP50	47 kDa	0	2	2	0.0	0.0841
525	Q12874	Unconventional myosin-Id OS=Homo sapiens GN=MYO1D PE=1 SV=1	MYO1D	106 kDa	0	3	3	0.0	0.0414
526	Q9NY61	Protein AATF OS=Homo sapiens GN=AATF PE=1 SV=1	AATF	63 kDa	0	3	3	0.0	0.0911
527	Q4VCS5	Angiomotin OS=Homo sapiens GN=AMOT PE=1 SV=1	AMOT	118 kDa	0	4	4	0.0	0.059
528		U3 small nucleolar RNA-associated protein 4 homolog (Fragment) OS=Homo sapiens GN=UTP4 PE=1 SV=1	UTP4	57 kDa	0	2	2	0.0	0.0665
529	Q9NQT5-2	Isoform 2 of Exosome complex component RRP40 OS=Homo sapiens GN=EXOSC3	EXOSC3	17 kDa	0	2	2	0.0	0.268
530	Q96EE3	Nucleoporin SEH1 OS=Homo sapiens GN=SEH1L PE=1 SV=3	SEH1L	40 kDa	0	3	3	0.0	0.222
531	Q6ZRS2-2	Isoform 2 of Helicase SRCAP OS=Homo sapiens GN=SRCAP		337 kDa	0	3	3	0.0	0.0186
532	O43395	U4/U6 small nuclear ribonucleoprotein Prp3 OS=Homo sapiens GN=PRPF3 PE=1 SV=2	PRPF3	78 kDa	0	2	2	0.0	0.0249
533	Q9NQS7-2	Isoform 2 of Inner centromere protein OS=Homo sapiens GN=INCENP	INCENP	105 kDa	0	3	3	0.0	0.0536
534	Q8NEF9	Serum response factor-binding protein 1 OS=Homo sapiens GN=SRFBP1 PE=1 SV=1	SRFBP1	49 kDa	0	3	3	0.0	0.0816
535	Q03252	Lamin-B2 OS=Homo sapiens GN=LMNB2 PE=1 SV=4	LMNB2	70 kDa	0	2	2	0.0	0.0645
536	Q9NVI7-3	Isoform 3 of ATPase family AAA domain-containing protein 3A OS=Homo sapiens GN=ATAD3A	ATAD3A	58 kDa	0	3	3	0.0	0.0848
537	Q8NFH5-2	Isoform 2 of Nucleoporin NUP53 OS=Homo sapiens GN=NUP35	NUP35	33 kDa	0	3	3	0.0	0.149
538	O95696-2	Isoform 2 of Bromodomain-containing protein 1 OS=Homo sapiens GN=BRD1	BRD1	133 kDa	0	3	3	0.0	0.0244
539	Q5T3Q7	HEAT repeat-containing protein 1 OS=Homo sapiens GN=HEATR1 PE=1 SV=1	HEATR1	233 kDa	0	3	3	0.0	0.0354
540	H0YBG6	Stress-70 protein, mitochondrial (Fragment) OS=Homo sapiens GN=HSPA9 PE=1 SV=1	HSPA9	18 kDa	0	3	3	0.0	0.184
541	O95453-2	Isoform 2 of Poly(A)-specific ribonuclease PARN OS=Homo sapiens GN=PARN	PARN	67 kDa	0	2	2	0.0	0.09
542	P35579	Myosin-9 OS=Homo sapiens GN=MYH9 PE=1 SV=4	MYH9	227 kDa	0	2	2	0.0	0.0219
543	Q1ED39	Lysine-rich nucleolar protein 1 OS=Homo sapiens GN=KNOP1 PE=1 SV=1	KNOP1	52 kDa	0	3	3	0.0	0.0721
544	Q8IY37	Probable ATP-dependent RNA helicase DHX37 OS=Homo sapiens GN=DHX37 PE=1 SV=1	DHX37	130 kDa	0	2	2	0.0	0.0156
545	A0A087WWQ2	Ribosomal RNA small subunit methyltransferase NEP1 (Fragment) OS=Homo sapiens GN=EMG1 PE=1 SV=1	EMG1	24 kDa	0	2	2	0.0	0.117
546	A0A075B784	Ubiquitin carboxyl-terminal hydrolase 36 OS=Homo sapiens GN=USP36 PE=1 SV=1	USP36	104 kDa	0	2	2	0.0	0.0343
547	Q15007	Pre-mRNA-splicing regulator WTAP OS=Homo sapiens GN=WTAP PE=1 SV=2	WTAP	44 kDa	0	2	2	0.0	0.0783
548	H0YLR3	U2 small nuclear ribonucleoprotein A' (Fragment) OS=Homo sapiens GN=SNRPA1 PE=1 SV=1	SNRPA1	9 kDa	0	2	2	0.0	0.438
549	PNO1	RNA-binding protein PNO1 OS=Homo sapiens GN=PNO1 PE=1 SV=1	PNO1	28 kDa	0	2	2	0.0	0.119
550	C9JQD4	Peptidyl-prolyl cis-trans isomerase (Fragment) OS=Homo sapiens GN=PPIH PE=1 SV=1	PPIH	16 kDa	0	2	2	0.0	0.146
551	Q8NC51-3	Isoform 3 of Plasminogen activator inhibitor 1 RNA-binding protein OS=Homo sapiens GN=SERBP1	SERBP1	43 kDa	0	2	2	0.0	0.0916
552	Q13263-2	Isoform 2 of Transcription intermediary factor 1-beta OS=Homo sapiens GN=TRIM28	TRIM28	79 kDa	0	2	2	0.0	0.0704
553	F8W7U8	Double-strand break repair protein MRE11 OS=Homo sapiens GN=MRE11 PE=1 SV=1	MRE11	81 kDa	0	2	2	0.0	0.041
554	F8VZ44	Aladin OS=Homo sapiens GN=AAAS PE=1 SV=1	AAAS	46 kDa	0	2	2	0.0	0.109
555	D6R9M0	Kinesin-like protein KIF2A (Fragment) OS=Homo sapiens GN=KIF2A PE=1 SV=1	KIF2A	33 kDa	0	2	2	0.0	0.109
556	O60216	Double-strand-break repair protein rad21 homolog OS=Homo sapiens GN=RAD21 PE=1 SV=2	RAD21	72 kDa	0	2	2	0.0	0.0602
557	Q92922	SWI/SNF complex subunit SMARCC1 OS=Homo sapiens GN=SMARCC1 PE=1 SV=3	SMARCC1	123 kDa	0	2	2	0.0	0.0308
558	F5H2X7	Cip1-interacting zinc finger protein OS=Homo sapiens GN=CIZ1 PE=1 SV=2	CIZ1	106 kDa	0	2	2	0.0	0.0451
559	O96019-2	Isoform 2 of Actin-like protein 6A OS=Homo sapiens GN=ACTL6A	ACTL6A	43 kDa	0	2	2	0.0	0.114
560	O14776-2	Isoform 2 of Transcription elongation regulator 1 OS=Homo sapiens GN=TCERG1	TCERG1	122 kDa	0	2	2	0.0	0.0241
561	P78406	mRNA export factor OS=Homo sapiens GN=RAE1 PE=1 SV=1	RAE1	41 kDa	0	2	2	0.0	0.0516
562	E9PR16	Nuclear pore complex protein Nup160 (Fragment) OS=Homo sapiens GN=NUP160 PE=1 SV=2	NUP160	127 kDa	0	2	2	0.0	0.0205
563	E9PHB3	Zinc finger protein 384 (Fragment) OS=Homo sapiens GN=ZNF384 PE=1 SV=3	ZNF384	41 kDa	0	2	2	0.0	0.178
